# Supplementary material for: 3-Bromo-1-(3-chloro­pyridin-2-yl)-N-(4-eth­oxy­phen­yl)-1H-pyrazole-5-carbox­amide
Source: Acta Crystallogr Sect E Struct Rep Online. 2010 Oct 30;66(Pt 11):o2961. doi: 10.1107/S1600536810040158 (PMC3009256; doi:10.1107/S1600536810040158)
Supplement: Supplementary file 1 [file e-66-o2961-sup1.cif]

##############################################################################
###                                                                        ###
###        Electronic paper (Acta Crystallographica Section E)             ###
###                                                                        ###
##############################################################################
#                                                                            #
# This CIF contains the data in a paper accepted for publication in Acta     #
# Crystallographica Section E. It conforms to the requirements of Notes      #
# for Authors for Section E, and has been peer reviewed under the auspices   #
# of the IUCr Commission on Journals.                                        #
#                                                                            #
# Full details of the Crystallographic Information File format               #
# are given in the paper "The Crystallographic Information File (CIF):       #
# a New Standard Archive File for Crystallography" by S. R. Hall, F. H.      #
# Allen and I. D. Brown [Acta Cryst. (1991), A47, 655-685].                  #
#                                                                            #
# The current version of the core CIF dictionary is obtainable from          #
# ftp://ftp.iucr.org/pub/cif_core.dic. The current version number is 2.4.    #
#                                                                            #
# Software is freely available for graphical display of the structure(s) in  #
# this CIF.  For information consult the CIF home page http://www.iucr.org/  #
# cif/home.html                                                              #
#                                                                            #
# This file may be used for bona fide research purposes within the           #
# scientific community so long as proper attribution is given to the journal # 
# article from which it was obtained.                                        #
#                                                                            #
##############################################################################
                                             
data_global
_audit_creation_method     'SHELXL-97'
_journal_date_recd_electronic     2010-09-17
_journal_date_accepted     2010-10-07
_journal_name_full     'Acta Crystallographica, Section E'
_journal_year     2010
_journal_volume     66
_journal_issue     11
_journal_page_first     o2961
_journal_page_last     o2961
_journal_paper_category     QO
_journal_coeditor_code     KP2276
_publ_contact_author_name     'Wei-Li Dong'
_publ_contact_author_address
;
School of Pharmacy, Tianjin Medical University, Tianjin 300070, China
;
_publ_contact_author_email     dongweili@tijmu.edu.cn
_publ_contact_author_fax     ?
_publ_contact_author_phone     ?
_publ_section_title
;\
3-Bromo-1-(3-chloropyridin-2-yl)-<i>N</i>-(4-ethoxyphenyl)-1<i>H</i>-pyrazole-\
5-carboxamide
;
loop_
    _publ_author_name
    _publ_author_footnote
    _publ_author_address
    'Hai Yue' .
;
School of Pharmacy, Tianjin Medical University, Tianjin 300070,
People's Republic of China
;
    'Wei-Li Dong' .
;
School of Pharmacy, Tianjin Medical University, Tianjin 300070,
People's Republic of China
;
    'Run-Ling Wang' .
;
School of Pharmacy, Tianjin Medical University, Tianjin 300070,
People's Republic of China
;
    'Xian-Chao Cheng' .
;
School of Pharmacy, Tianjin Medical University, Tianjin 300070,
People's Republic of China
;
data_I
_audit_creation_method     SHELXL-97
_chemical_name_systematic
;
3-Bromo-1-(3-chloropyridin-2-yl)-<i>N</i>-(4-ethoxyphenyl)-1<i>H</i>-pyrazole-
5-carboxamide
;
_chemical_name_common     ?
_chemical_formula_moiety     'C17 H14 Br Cl N4 O2'
_chemical_formula_sum     'C17 H14 Br Cl N4 O2'
_chemical_formula_iupac     'C17 H14 Br Cl N4 O2'
_chemical_formula_weight     421.68
_chemical_melting_point     ?
_symmetry_cell_setting     monoclinic
_symmetry_space_group_name_H-M     'P 21/c'
_symmetry_space_group_name_hall     '-P 2ybc'
loop_
    _symmetry_equiv_pos_as_xyz
    'x, y, z'
    '-x, y+1/2, -z+1/2'
    '-x, -y, -z'
    'x, 1/2-y, 1/2+z'
_cell_length_a     16.821(3)
_cell_length_b     10.195(2)
_cell_length_c     10.064(2)
_cell_angle_alpha     90.00
_cell_angle_beta     101.09(3)
_cell_angle_gamma     90.00
_cell_volume     1693.7(6)
_cell_formula_units_Z     4
_cell_measurement_reflns_used     4811
_cell_measurement_theta_min     2.039
_cell_measurement_theta_max     27.128
_cell_measurement_temperature     113(2)
_exptl_crystal_description     ractangle
_exptl_crystal_colour     colourless
_exptl_crystal_size_max     0.16
_exptl_crystal_size_mid     0.12
_exptl_crystal_size_min     0.08
_exptl_crystal_density_diffrn     1.654
_exptl_crystal_density_meas     ?
_exptl_crystal_density_method     'not measured'
_exptl_crystal_F_000     848
_exptl_absorpt_coefficient_mu     2.604
_exptl_absorpt_correction_type     multi-scan
_exptl_absorpt_process_details     '(CrystalClear, Rigaku/MSC, 2002)'
_exptl_absorpt_correction_T_min     0.6807
_exptl_absorpt_correction_T_max     0.8187
_exptl_special_details
;
;
_diffrn_ambient_temperature     113(2)
_diffrn_radiation_type     MoK\a
_diffrn_radiation_wavelength     0.71073
_diffrn_radiation_source     'rotating anode'
_diffrn_radiation_monochromator     confocal
_diffrn_measurement_device_type     'Rigaku Saturn'
_diffrn_measurement_method     \w
_diffrn_detector_area_resol_mean     ?
_diffrn_reflns_number     11217
_diffrn_reflns_av_R_equivalents     0.0487
_diffrn_reflns_av_sigmaI/netI     0.0472
_diffrn_reflns_theta_min     2.35
_diffrn_reflns_theta_max     25.01
_diffrn_reflns_theta_full     25.01
_diffrn_measured_fraction_theta_max     0.999
_diffrn_measured_fraction_theta_full     0.999
_diffrn_reflns_limit_h_min     -14
_diffrn_reflns_limit_h_max     20
_diffrn_reflns_limit_k_min     -11
_diffrn_reflns_limit_k_max     12
_diffrn_reflns_limit_l_min     -11
_diffrn_reflns_limit_l_max     11
_diffrn_standards_number     0
_diffrn_standards_interval_count     0
_diffrn_standards_interval_time     0
_diffrn_standards_decay_%     0
_refine_special_details
;
Refinement of <i>F</i>^2^ against ALL reflections. The weighted <i>R</i>-factor
<i>wR</i> and goodness of fit <i>S</i> are based on <i>F</i>^2^, conventional
<i>R</i>-factors <i>R</i> are based on <i>F</i>, with <i>F</i> set to zero for
negative <i>F</i>^2^. The threshold expression of <i>F</i>^2^ >
\s(<i>F</i>^2^) is used only for calculating <i>R</i>-factors(gt) <i>etc</i>.
and is not relevant to the choice of reflections for refinement.
<i>R</i>-factors based on <i>F</i>^2^ are statistically about twice as large
as those based on <i>F</i>, and <i>R</i>- factors based on ALL data will be
even larger.
;
_reflns_number_total     2967
_reflns_number_gt     2459
_reflns_threshold_expression     I>2sigma(I)
_refine_ls_structure_factor_coef     Fsqd
_refine_ls_matrix_type     full
_refine_ls_R_factor_all     0.0375
_refine_ls_R_factor_gt     0.0289
_refine_ls_wR_factor_gt     0.0607
_refine_ls_wR_factor_ref     0.0635
_refine_ls_goodness_of_fit_ref     0.988
_refine_ls_restrained_S_all     0.988
_refine_ls_number_reflns     2967
_refine_ls_number_parameters     231
_refine_ls_number_restraints     1
_refine_ls_hydrogen_treatment     mixed
_refine_ls_weighting_scheme     calc
_refine_ls_weighting_details
         'calc w=1/[\s^2^(Fo^2^)+(0.0325P)^2^+0.0000P] where P=(Fo^2^+2Fc^2^)/3'
_atom_sites_solution_hydrogens     geom
_atom_sites_solution_primary     direct
_atom_sites_solution_secondary     difmap
_refine_ls_shift/su_max     0.002
_refine_ls_shift/su_mean     0.000
_refine_diff_density_max     0.442
_refine_diff_density_min     -0.366
_refine_ls_extinction_method     none
_refine_ls_extinction_coef     ?
loop_
    _atom_type_symbol
    _atom_type_description
    _atom_type_scat_dispersion_real
    _atom_type_scat_dispersion_imag
    _atom_type_scat_source
    'C' 'C' 0.0033 0.0016
                         'International Tables Vol C Tables 4.2.6.8 and 6.1.1.4'
    'H' 'H' 0.0000 0.0000
                         'International Tables Vol C Tables 4.2.6.8 and 6.1.1.4'
    'N' 'N' 0.0061 0.0033
                         'International Tables Vol C Tables 4.2.6.8 and 6.1.1.4'
    'O' 'O' 0.0106 0.0060
                         'International Tables Vol C Tables 4.2.6.8 and 6.1.1.4'
    'Cl' 'Cl' 0.1484 0.1585
                         'International Tables Vol C Tables 4.2.6.8 and 6.1.1.4'
    'Br' 'Br' -0.2901 2.4595
                         'International Tables Vol C Tables 4.2.6.8 and 6.1.1.4'
_computing_data_collection     'CrystalClear (Rigaku/MSC, 2002)'
_computing_cell_refinement     'CrystalClear (Rigaku/MSC, 2002)'
_computing_data_reduction     'CrystalClear (Rigaku/MSC, 2002)'
_computing_structure_solution     'SHELXS97 (Sheldrick, 2008)'
_computing_structure_refinement     'SHELXL97 (Sheldrick, 2008)'
_computing_molecular_graphics     'SHELXTL (Sheldrick, 2008)'
_computing_publication_material     'SHELXTL (Sheldrick, 2008)'
loop_
    _atom_site_type_symbol
    _atom_site_label
    _atom_site_fract_x
    _atom_site_fract_y
    _atom_site_fract_z
    _atom_site_U_iso_or_equiv
    _atom_site_adp_type
    _atom_site_calc_flag
    _atom_site_refinement_flags
    _atom_site_occupancy
    _atom_site_disorder_assembly
    _atom_site_disorder_group
    Br Br1 0.023579(14) 0.06344(2) 0.32526(2) 0.02098(9) Uani d . 1 . .
    Cl Cl1 0.07553(4) 0.63129(7) 0.54321(6) 0.02706(17) Uani d . 1 . .
    O O1 0.49241(10) 0.39661(16) 1.23908(18) 0.0251(4) Uani d . 1 . .
    O O2 0.25436(9) 0.48804(16) 0.66299(16) 0.0182(4) Uani d . 1 . .
    N N1 0.26429(11) 0.29027(19) 0.77115(19) 0.0143(5) Uani d D 1 . .
    N N2 0.09269(10) 0.31241(18) 0.35049(19) 0.0148(5) Uani d . 1 . .
    N N3 0.14508(10) 0.38461(18) 0.44293(18) 0.0125(4) Uani d . 1 . .
    N N4 0.21996(11) 0.49665(19) 0.3078(2) 0.0171(5) Uani d . 1 . .
    C C1 0.32339(13) 0.3197(2) 0.8882(2) 0.0147(5) Uani d . 1 . .
    C C2 0.34708(16) 0.4465(2) 0.9280(3) 0.0292(7) Uani d . 1 . .
    H H2 0.3250 0.5177 0.8759 0.035 Uiso calc R 1 . .
    C C3 0.40344(16) 0.4662(3) 1.0450(3) 0.0318(8) Uani d . 1 . .
    H H3 0.4189 0.5514 1.0712 0.038 Uiso calc R 1 . .
    C C4 0.43755(13) 0.3629(2) 1.1245(2) 0.0181(6) Uani d . 1 . .
    C C5 0.41491(13) 0.2361(2) 1.0851(2) 0.0162(6) Uani d . 1 . .
    H H5 0.4372 0.1650 1.1372 0.019 Uiso calc R 1 . .
    C C6 0.35841(13) 0.2165(2) 0.9668(2) 0.0165(6) Uani d . 1 . .
    H H6 0.3437 0.1313 0.9398 0.020 Uiso calc R 1 . .
    C C7 0.53387(14) 0.2914(2) 1.3173(2) 0.0204(6) Uani d . 1 . .
    H H7A 0.5647 0.2407 1.2631 0.024 Uiso calc R 1 . .
    H H7B 0.4954 0.2336 1.3481 0.024 Uiso calc R 1 . .
    C C8 0.58986(14) 0.3521(3) 1.4367(3) 0.0257(7) Uani d . 1 . .
    H H8A 0.6282 0.4079 1.4048 0.039 Uiso calc R 1 . .
    H H8B 0.6182 0.2841 1.4925 0.039 Uiso calc R 1 . .
    H H8C 0.5588 0.4031 1.4886 0.039 Uiso calc R 1 . .
    C C9 0.23427(13) 0.3734(2) 0.6695(2) 0.0128(5) Uani d . 1 . .
    C C10 0.17324(13) 0.3141(2) 0.5591(2) 0.0133(5) Uani d . 1 . .
    C C11 0.13590(13) 0.1945(2) 0.5421(2) 0.0141(5) Uani d . 1 . .
    H H11 0.1412 0.1253 0.6033 0.017 Uiso calc R 1 . .
    C C12 0.08813(13) 0.1993(2) 0.4129(2) 0.0143(5) Uani d . 1 . .
    C C13 0.17110(13) 0.5071(2) 0.3970(2) 0.0144(5) Uani d . 1 . .
    C C14 0.14284(13) 0.6260(2) 0.4354(2) 0.0173(6) Uani d . 1 . .
    C C15 0.16840(15) 0.7398(2) 0.3811(3) 0.0247(7) Uani d . 1 . .
    H H15 0.1510 0.8214 0.4056 0.030 Uiso calc R 1 . .
    C C16 0.21971(15) 0.7303(2) 0.2907(3) 0.0257(7) Uani d . 1 . .
    H H16 0.2381 0.8052 0.2532 0.031 Uiso calc R 1 . .
    C C17 0.24346(14) 0.6071(3) 0.2566(2) 0.0226(6) Uani d . 1 . .
    H H17 0.2777 0.6011 0.1945 0.027 Uiso calc R 1 . .
    H H1 0.2473(12) 0.2088(11) 0.765(2) 0.013(6) Uiso d D 1 . .
loop_
    _atom_site_aniso_label
    _atom_site_aniso_U_11
    _atom_site_aniso_U_22
    _atom_site_aniso_U_33
    _atom_site_aniso_U_12
    _atom_site_aniso_U_13
    _atom_site_aniso_U_23
    Br1 0.02471(15) 0.01863(15) 0.01646(15) -0.00563(10) -0.00392(10)
                                                                    -0.00200(11)
    Cl1 0.0241(3) 0.0302(4) 0.0266(4) 0.0044(3) 0.0042(3) -0.0100(3)
    O1 0.0317(10) 0.0178(10) 0.0183(10) -0.0035(7) -0.0142(8) 0.0027(8)
    O2 0.0232(9) 0.0126(9) 0.0163(9) -0.0023(7) -0.0023(7) 0.0005(7)
    N1 0.0168(10) 0.0128(11) 0.0113(11) -0.0031(8) -0.0022(8) -0.0001(9)
    N2 0.0165(10) 0.0159(11) 0.0107(11) -0.0010(8) -0.0011(8) -0.0029(9)
    N3 0.0162(10) 0.0103(10) 0.0101(10) -0.0011(8) 0.0000(8) -0.0013(8)
    N4 0.0183(11) 0.0175(12) 0.0133(11) 0.0002(9) -0.0025(8) -0.0013(9)
    C1 0.0139(12) 0.0157(13) 0.0136(13) -0.0017(10) 0.0000(10) 0.0007(10)
    C2 0.0378(16) 0.0161(15) 0.0250(16) 0.0011(11) -0.0154(12) 0.0036(12)
    C3 0.0452(18) 0.0155(14) 0.0260(16) -0.0053(12) -0.0145(13) -0.0015(12)
    C4 0.0191(13) 0.0200(14) 0.0127(13) -0.0019(10) -0.0034(10) -0.0002(11)
    C5 0.0185(13) 0.0163(13) 0.0124(14) 0.0016(10) 0.0000(10) 0.0036(10)
    C6 0.0160(12) 0.0133(13) 0.0191(15) -0.0016(9) 0.0006(10) -0.0003(10)
    C7 0.0213(13) 0.0219(14) 0.0153(14) 0.0016(10) -0.0031(11) 0.0036(11)
    C8 0.0240(14) 0.0275(16) 0.0209(15) -0.0052(11) -0.0078(11) 0.0032(12)
    C9 0.0127(12) 0.0136(13) 0.0121(13) 0.0016(10) 0.0027(9) -0.0021(10)
    C10 0.0148(12) 0.0129(13) 0.0113(13) 0.0029(9) 0.0004(10) 0.0025(10)
    C11 0.0173(13) 0.0142(13) 0.0109(13) 0.0000(10) 0.0025(10) 0.0028(10)
    C12 0.0151(12) 0.0155(14) 0.0124(13) -0.0011(10) 0.0029(10) -0.0013(10)
    C13 0.0153(12) 0.0144(13) 0.0104(13) -0.0012(10) -0.0050(10) 0.0017(10)
    C14 0.0180(13) 0.0170(13) 0.0142(13) 0.0026(10) -0.0035(10) -0.0030(11)
    C15 0.0277(15) 0.0130(13) 0.0275(17) 0.0024(11) -0.0097(12) 0.0010(12)
    C16 0.0294(15) 0.0179(15) 0.0241(16) -0.0075(11) -0.0090(12) 0.0058(12)
    C17 0.0225(14) 0.0299(16) 0.0145(14) -0.0085(11) 0.0008(10) 0.0059(12)
_geom_special_details
;
All e.s.d.'s (except the e.s.d. in the dihedral angle between two l.s. planes)
are estimated using the full covariance matrix. The cell e.s.d.'s are taken
into account individually in the estimation of e.s.d.'s in distances, angles
and torsion angles; correlations between e.s.d.'s in cell parameters are only
used when they are defined by crystal symmetry. An approximate (isotropic)
treatment of cell e.s.d.'s is used for estimating e.s.d.'s involving l.s.
planes.
;
loop_
    _geom_bond_atom_site_label_1
    _geom_bond_atom_site_label_2
    _geom_bond_site_symmetry_2
    _geom_bond_distance
    _geom_bond_publ_flag
    Br1 C12 . 1.873(2) ?
    Cl1 C14 . 1.713(3) ?
    O1 C4 . 1.375(3) ?
    O1 C7 . 1.430(3) ?
    O2 C9 . 1.222(3) ?
    N1 C9 . 1.350(3) ?
    N1 C1 . 1.419(3) ?
    N1 H1 . 0.877(9) ?
    N2 C12 . 1.322(3) ?
    N2 N3 . 1.367(2) ?
    N3 C10 . 1.376(3) ?
    N3 C13 . 1.429(3) ?
    N4 C17 . 1.330(3) ?
    N4 C13 . 1.333(3) ?
    C1 C6 . 1.379(3) ?
    C1 C2 . 1.389(3) ?
    C2 C3 . 1.378(3) ?
    C2 H2 . 0.9300 ?
    C3 C4 . 1.379(3) ?
    C3 H3 . 0.9300 ?
    C4 C5 . 1.384(3) ?
    C5 C6 . 1.387(3) ?
    C5 H5 . 0.9300 ?
    C6 H6 . 0.9300 ?
    C7 C8 . 1.510(3) ?
    C7 H7A . 0.9700 ?
    C7 H7B . 0.9700 ?
    C8 H8A . 0.9600 ?
    C8 H8B . 0.9600 ?
    C8 H8C . 0.9600 ?
    C9 C10 . 1.488(3) ?
    C10 C11 . 1.367(3) ?
    C11 C12 . 1.391(3) ?
    C11 H11 . 0.9300 ?
    C13 C14 . 1.384(3) ?
    C14 C15 . 1.386(4) ?
    C15 C16 . 1.373(4) ?
    C15 H15 . 0.9300 ?
    C16 C17 . 1.381(4) ?
    C16 H16 . 0.9300 ?
    C17 H17 . 0.9300 ?
loop_
    _geom_angle_atom_site_label_1
    _geom_angle_atom_site_label_2
    _geom_angle_atom_site_label_3
    _geom_angle_site_symmetry_1
    _geom_angle_site_symmetry_3
    _geom_angle
    _geom_angle_publ_flag
    C4 O1 C7 . . 116.83(18) ?
    C9 N1 C1 . . 126.63(19) ?
    C9 N1 H1 . . 117.9(14) ?
    C1 N1 H1 . . 115.4(14) ?
    C12 N2 N3 . . 103.58(17) ?
    N2 N3 C10 . . 111.61(18) ?
    N2 N3 C13 . . 116.61(17) ?
    C10 N3 C13 . . 130.86(17) ?
    C17 N4 C13 . . 117.5(2) ?
    C6 C1 C2 . . 118.5(2) ?
    C6 C1 N1 . . 118.0(2) ?
    C2 C1 N1 . . 123.5(2) ?
    C3 C2 C1 . . 119.7(2) ?
    C3 C2 H2 . . 120.2 ?
    C1 C2 H2 . . 120.2 ?
    C2 C3 C4 . . 121.7(2) ?
    C2 C3 H3 . . 119.2 ?
    C4 C3 H3 . . 119.2 ?
    O1 C4 C3 . . 115.6(2) ?
    O1 C4 C5 . . 125.3(2) ?
    C3 C4 C5 . . 119.1(2) ?
    C4 C5 C6 . . 119.0(2) ?
    C4 C5 H5 . . 120.5 ?
    C6 C5 H5 . . 120.5 ?
    C1 C6 C5 . . 122.0(2) ?
    C1 C6 H6 . . 119.0 ?
    C5 C6 H6 . . 119.0 ?
    O1 C7 C8 . . 107.1(2) ?
    O1 C7 H7A . . 110.3 ?
    C8 C7 H7A . . 110.3 ?
    O1 C7 H7B . . 110.3 ?
    C8 C7 H7B . . 110.3 ?
    H7A C7 H7B . . 108.6 ?
    C7 C8 H8A . . 109.5 ?
    C7 C8 H8B . . 109.5 ?
    H8A C8 H8B . . 109.5 ?
    C7 C8 H8C . . 109.5 ?
    H8A C8 H8C . . 109.5 ?
    H8B C8 H8C . . 109.5 ?
    O2 C9 N1 . . 125.03(19) ?
    O2 C9 C10 . . 120.47(19) ?
    N1 C9 C10 . . 114.5(2) ?
    C11 C10 N3 . . 106.54(18) ?
    C11 C10 C9 . . 133.6(2) ?
    N3 C10 C9 . . 119.8(2) ?
    C10 C11 C12 . . 104.7(2) ?
    C10 C11 H11 . . 127.6 ?
    C12 C11 H11 . . 127.6 ?
    N2 C12 C11 . . 113.5(2) ?
    N2 C12 Br1 . . 120.16(16) ?
    C11 C12 Br1 . . 126.31(18) ?
    N4 C13 C14 . . 123.2(2) ?
    N4 C13 N3 . . 114.5(2) ?
    C14 C13 N3 . . 122.1(2) ?
    C13 C14 C15 . . 118.3(2) ?
    C13 C14 Cl1 . . 120.6(2) ?
    C15 C14 Cl1 . . 121.1(2) ?
    C16 C15 C14 . . 119.0(2) ?
    C16 C15 H15 . . 120.5 ?
    C14 C15 H15 . . 120.5 ?
    C15 C16 C17 . . 118.5(2) ?
    C15 C16 H16 . . 120.7 ?
    C17 C16 H16 . . 120.7 ?
    N4 C17 C16 . . 123.5(3) ?
    N4 C17 H17 . . 118.2 ?
    C16 C17 H17 . . 118.2 ?
loop_
    _geom_torsion_atom_site_label_1
    _geom_torsion_atom_site_label_2
    _geom_torsion_atom_site_label_3
    _geom_torsion_atom_site_label_4
    _geom_torsion_site_symmetry_1
    _geom_torsion_site_symmetry_2
    _geom_torsion_site_symmetry_3
    _geom_torsion_site_symmetry_4
    _geom_torsion
    _geom_torsion_publ_flag
    C12 N2 N3 C10 . . . . 1.4(3) ?
    C12 N2 N3 C13 . . . . 171.6(2) ?
    C9 N1 C1 C6 . . . . -167.1(2) ?
    C9 N1 C1 C2 . . . . 13.5(4) ?
    C6 C1 C2 C3 . . . . -1.0(4) ?
    N1 C1 C2 C3 . . . . 178.3(3) ?
    C1 C2 C3 C4 . . . . 0.2(5) ?
    C7 O1 C4 C3 . . . . -174.8(2) ?
    C7 O1 C4 C5 . . . . 5.3(4) ?
    C2 C3 C4 O1 . . . . -179.5(3) ?
    C2 C3 C4 C5 . . . . 0.4(5) ?
    O1 C4 C5 C6 . . . . 179.7(2) ?
    C3 C4 C5 C6 . . . . -0.1(4) ?
    C2 C1 C6 C5 . . . . 1.4(4) ?
    N1 C1 C6 C5 . . . . -178.0(2) ?
    C4 C5 C6 C1 . . . . -0.8(4) ?
    C4 O1 C7 C8 . . . . -179.8(2) ?
    C1 N1 C9 O2 . . . . 0.4(4) ?
    C1 N1 C9 C10 . . . . 179.5(2) ?
    N2 N3 C10 C11 . . . . -1.8(3) ?
    C13 N3 C10 C11 . . . . -170.2(2) ?
    N2 N3 C10 C9 . . . . 176.95(19) ?
    C13 N3 C10 C9 . . . . 8.6(4) ?
    O2 C9 C10 C11 . . . . -175.3(3) ?
    N1 C9 C10 C11 . . . . 5.7(4) ?
    O2 C9 C10 N3 . . . . 6.4(4) ?
    N1 C9 C10 N3 . . . . -172.7(2) ?
    N3 C10 C11 C12 . . . . 1.4(3) ?
    C9 C10 C11 C12 . . . . -177.1(3) ?
    N3 N2 C12 C11 . . . . -0.4(3) ?
    N3 N2 C12 Br1 . . . . -179.10(15) ?
    C10 C11 C12 N2 . . . . -0.6(3) ?
    C10 C11 C12 Br1 . . . . 177.93(18) ?
    C17 N4 C13 C14 . . . . 1.5(3) ?
    C17 N4 C13 N3 . . . . 177.11(17) ?
    N2 N3 C13 N4 . . . . -69.3(2) ?
    C10 N3 C13 N4 . . . . 98.6(3) ?
    N2 N3 C13 C14 . . . . 106.3(2) ?
    C10 N3 C13 C14 . . . . -85.8(3) ?
    N4 C13 C14 C15 . . . . -1.8(3) ?
    N3 C13 C14 C15 . . . . -177.04(19) ?
    N4 C13 C14 Cl1 . . . . 176.20(16) ?
    N3 C13 C14 Cl1 . . . . 0.9(3) ?
    C13 C14 C15 C16 . . . . 0.7(3) ?
    Cl1 C14 C15 C16 . . . . -177.25(17) ?
    C14 C15 C16 C17 . . . . 0.5(3) ?
    C13 N4 C17 C16 . . . . -0.2(3) ?
    C15 C16 C17 N4 . . . . -0.7(3) ?
loop_
    _geom_hbond_atom_site_label_D
    _geom_hbond_atom_site_label_H
    _geom_hbond_atom_site_label_A
    _geom_hbond_site_symmetry_A
    _geom_hbond_distance_DH
    _geom_hbond_distance_HA
    _geom_hbond_distance_DA
    _geom_hbond_angle_DHA
    N1 H1 N4 4_555 0.880(10)
                           2.210(10)
                                   3.059(3) 165(2)
    C2 H2 O2 . 0.93 2.26 2.850(3) 121
    C6 H6 N4 4_555 0.93 2.60 3.358(3) 140
    C8 H8A O2 3_667 0.96 2.45 3.397(3) 168
    C11 H11 N4 4_555 0.93 2.55 3.390(3) 151
    C16 H16 O2 4_564 0.93 2.33 3.244(3) 167
