# Supplementary material for: 3-Bromo-1-(3-chloro­pyridin-2-yl)-N-(4-eth­oxy­phen­yl)-1H-pyrazole-5-carbox­amide
Source: Acta Crystallogr Sect E Struct Rep Online. 2010 Oct 30;66(Pt 11):o2961. doi: 10.1107/S1600536810040158 (PMC3009256; doi:10.1107/S1600536810040158)
Supplement: Supplementary file 2 [file e-66-o2961-Isup2.hkl]

# 
# h,k,l, Fc-squared, Fo-squared, sigma(Fo-squared) and status flag 
# 
data_I
_shelx_title ' R90110C1 in P2(1)/c' 
_shelx_refln_list_code          4 
_shelx_F_calc_maximum      219.82 
_exptl_crystal_F_000       848.00 
_reflns_d_resolution_high  0.8405 
 
loop_ 
 _symmetry_equiv_pos_as_xyz 
 'x, y, z' 
 '-x, y+1/2, -z+1/2' 
 '-x, -y, -z' 
 'x, -y-1/2, z-1/2' 
 
_cell_length_a    16.8214 
_cell_length_b    10.1953 
_cell_length_c    10.0640 
_cell_angle_alpha  90.000 
_cell_angle_beta  101.093 
_cell_angle_gamma  90.000 
 
_shelx_F_squared_multiplier     1.000 
 
loop_ 
 _refln_index_h 
 _refln_index_k 
 _refln_index_l 
 _refln_F_squared_calc 
 _refln_F_squared_meas 
 _refln_F_squared_sigma 
 _refln_observed_status 
   2   0   0     3091.46     2792.16     47.69 o 
   3   0   0      289.35      296.18      9.95 o 
   4   0   0     2998.61     2972.73     48.44 o 
   5   0   0     4847.79     4681.53     40.37 o 
   6   0   0      179.58      193.17     11.23 o 
   7   0   0      190.06      196.29     10.57 o 
   8   0   0     2433.03     2518.18     71.00 o 
   9   0   0       55.22       69.89     19.90 o 
  10   0   0     1063.01     1134.10     42.46 o 
  11   0   0      144.64      138.61     29.85 o 
  12   0   0     5491.72     5760.31    172.74 o 
  13   0   0      165.07      140.96     33.09 o 
  14   0   0        8.56       11.41     10.73 o 
  15   0   0      791.96      802.21     36.01 o 
  16   0   0     2199.68     2240.90    154.69 o 
  17   0   0     1770.08     1919.98    127.43 o 
  18   0   0     3160.59     3481.84    183.39 o 
  19   0   0     2083.22     2134.21    131.66 o 
   1   1   0     5946.49     5877.30     83.96 o 
   2   1   0      577.43      577.61     18.87 o 
   3   1   0     1072.31     1146.46     21.52 o 
   4   1   0     2297.84     2290.37     40.56 o 
   5   1   0      254.31      241.83      8.01 o 
   6   1   0       61.45       63.96      8.78 o 
   7   1   0      161.84      157.72      9.08 o 
   8   1   0     1463.61     1501.36     35.08 o 
   9   1   0     2479.08     2379.08     65.85 o 
  10   1   0     2784.68     2830.34     57.54 o 
  11   1   0      480.13      446.25     15.49 o 
  12   1   0     3584.63     3675.47     93.59 o 
  13   1   0     1252.28      871.43    200.66 o 
  14   1   0      140.34      116.28     21.16 o 
  15   1   0      194.25      218.18     55.72 o 
  16   1   0       16.31       13.61     21.71 o 
  17   1   0      121.35      105.81     59.23 o 
  18   1   0      253.15      211.16     65.69 o 
  19   1   0        7.89       20.55     26.45 o 
   0   2   0       84.19       68.49     30.47 o 
   1   2   0     5193.72     4897.46     44.30 o 
   2   2   0     2412.49     2247.71     41.15 o 
   3   2   0     9897.87     9503.23     99.49 o 
   4   2   0    12956.38    13404.89    112.60 o 
   5   2   0     7199.63     7197.21     71.16 o 
   6   2   0     2569.80     2542.33     34.86 o 
   7   2   0      526.49      473.98     14.34 o 
   8   2   0     1852.88     1849.02     52.22 o 
   9   2   0       53.91       41.97     10.33 o 
  10   2   0        7.86       11.98      5.72 o 
  11   2   0      667.72      633.48     20.09 o 
  12   2   0      259.43      257.93     26.89 o 
  13   2   0      451.99      502.69     48.46 o 
  14   2   0      574.12      594.29     29.39 o 
  15   2   0      507.58      490.97     25.83 o 
  16   2   0      149.00      128.40     31.84 o 
  17   2   0      396.73      378.71    117.90 o 
  18   2   0      131.52      127.40     46.05 o 
  19   2   0      853.99      812.02     73.55 o 
   1   3   0        7.81       14.63      4.00 o 
   2   3   0       72.13       75.36      6.27 o 
   3   3   0       11.25       18.39      4.96 o 
   4   3   0      327.36      338.72     13.33 o 
   5   3   0     1780.41     1789.46     43.76 o 
   6   3   0     4499.36     4539.18     43.98 o 
   7   3   0    13061.31    14142.58    300.77 o 
   8   3   0     4154.43     4057.83    105.30 o 
   9   3   0    10889.73    10748.26    324.21 o 
  10   3   0     7884.42     7986.36    212.58 o 
  11   3   0     7633.72     6703.96    190.67 o 
  12   3   0     2206.63     2117.22     66.73 o 
  13   3   0     2169.61     2127.09     78.46 o 
  14   3   0     2129.63     2102.98    125.82 o 
  15   3   0      937.17      930.35     36.26 o 
  16   3   0      202.10      215.69     50.15 o 
  17   3   0        8.88       12.59     18.96 o 
  18   3   0      125.16       93.45     53.74 o 
  19   3   0      436.93      428.51     86.49 o 
   0   4   0      250.54      226.84     12.74 o 
   1   4   0     1250.39     1355.93     40.91 o 
   2   4   0     6255.85     6728.58    107.38 o 
   3   4   0      108.28      122.82     10.70 o 
   4   4   0      410.03      381.27     12.41 o 
   5   4   0     3756.30     3898.84     74.74 o 
   6   4   0       94.20       78.87     12.47 o 
   7   4   0       50.10       28.47      9.04 o 
   8   4   0       49.07       44.80     10.06 o 
   9   4   0        8.04        8.41      7.16 o 
  10   4   0        8.04       11.91      4.97 o 
  11   4   0      288.59      326.35     23.42 o 
  12   4   0      363.68      318.66     20.15 o 
  13   4   0     1029.02      970.02     36.62 o 
  14   4   0     1417.48     1394.49     47.65 o 
  15   4   0      105.46      115.39     29.66 o 
  16   4   0      521.52      537.39     40.23 o 
  17   4   0      230.61      188.09     51.99 o 
  18   4   0      194.97      163.50     48.84 o 
   1   5   0      445.77      400.86     58.32 o 
   2   5   0        9.37       10.72      5.42 o 
   3   5   0     6412.62     6555.40     96.83 o 
   4   5   0     7749.99     8004.89    140.03 o 
   5   5   0     5151.71     5244.12     70.84 o 
   6   5   0     6044.25     6298.45    123.37 o 
   7   5   0      506.94      415.83     20.42 o 
   8   5   0     4447.07     4347.50     83.85 o 
   9   5   0     2132.18     2159.04     54.40 o 
  10   5   0     1593.28     1668.51     81.24 o 
  11   5   0     1529.21     1576.43     84.06 o 
  12   5   0     1826.65     1758.27     64.19 o 
  13   5   0     2148.34     2209.68     86.84 o 
  14   5   0      208.03      195.17     44.04 o 
  15   5   0     3034.54     3077.24    118.45 o 
  16   5   0     1494.30     1491.69    102.44 o 
  17   5   0     1247.49     1415.11     69.80 o 
   0   6   0      781.69      759.23     70.23 o 
   1   6   0      943.86      939.10     39.14 o 
   2   6   0     6332.58     6594.25    243.05 o 
   3   6   0     2757.82     2818.54    121.48 o 
   4   6   0     3522.59     3555.03    118.13 o 
   5   6   0     2107.21     2271.81     66.80 o 
   6   6   0     3806.21     3994.45     72.27 o 
   7   6   0      757.04      740.93     49.11 o 
   8   6   0     1440.96     1501.74     50.45 o 
   9   6   0       23.17       28.69     16.28 o 
  10   6   0       20.20       20.80     16.60 o 
  11   6   0       99.32       76.18     26.71 o 
  12   6   0      298.71      288.11     64.97 o 
  13   6   0      530.11      432.37    116.81 o 
  14   6   0        6.98       17.64     26.03 o 
  15   6   0      332.22      269.02     75.12 o 
  16   6   0      294.67      208.08     65.97 o 
  17   6   0       91.10       67.70     27.80 o 
   1   7   0     2903.08     3053.30    108.43 o 
   2   7   0     1183.42     1261.94     26.85 o 
   3   7   0      401.32      362.19     20.58 o 
   4   7   0     1655.44     1855.26     94.38 o 
   5   7   0      395.98      375.40     36.05 o 
   6   7   0      812.87      834.38     93.02 o 
   7   7   0      130.32      128.85     34.15 o 
   8   7   0       54.11       63.43     27.58 o 
   9   7   0       26.48       31.63     19.27 o 
  10   7   0       34.07       46.85     18.59 o 
  11   7   0        9.71       17.24     14.46 o 
  12   7   0      298.15      323.38     76.25 o 
  13   7   0      676.26      659.67     76.29 o 
  14   7   0      344.14      303.37     69.80 o 
  15   7   0        9.98       27.51     14.62 o 
  16   7   0      396.87      326.94     92.21 o 
   0   8   0      335.92      358.68     31.56 o 
   1   8   0     2822.27     2660.31     98.77 o 
   2   8   0     5033.22     5115.53    116.23 o 
   3   8   0     8025.75     8147.36    193.40 o 
   4   8   0     1118.08     1097.10     45.98 o 
   5   8   0      656.41      633.24     36.37 o 
   6   8   0     4134.96     4046.51    138.05 o 
   7   8   0     1250.03     1310.14     81.95 o 
   8   8   0      520.11      556.67     45.65 o 
   9   8   0      646.65      637.40     45.35 o 
  10   8   0      347.52      298.13     28.79 o 
  11   8   0      346.37      245.78     70.24 o 
  12   8   0      594.92      573.27     40.92 o 
  13   8   0     1245.51     1224.92     56.40 o 
  14   8   0     2010.41     1986.78    111.10 o 
   1   9   0      774.23      717.63     17.87 o 
   2   9   0     2946.72     2940.68     80.13 o 
   3   9   0     1229.00     1120.49     56.34 o 
   4   9   0     1492.88     1411.61     49.45 o 
   5   9   0       18.89       25.75     14.50 o 
   6   9   0      184.68      185.92     58.14 o 
   7   9   0      520.58      401.24    116.19 o 
   8   9   0       79.51       69.53     32.51 o 
   9   9   0       13.25       19.06     21.98 o 
  10   9   0       96.20      103.78     55.73 o 
  11   9   0       38.16       25.27     32.65 o 
  12   9   0      202.06      136.28     56.97 o 
  13   9   0      631.36      560.01     35.78 o 
   0  10   0       39.92       35.15     32.60 o 
   1  10   0      534.24      647.42    147.45 o 
   2  10   0     2482.86     2471.36     82.61 o 
   3  10   0     2663.09     2523.55    100.76 o 
   4  10   0       56.81       45.09     24.06 o 
   5  10   0     1776.11     1805.71     77.68 o 
   6  10   0       98.50      116.30     41.66 o 
   7  10   0      326.78      282.19     96.78 o 
   8  10   0      324.45      260.19     39.42 o 
   9  10   0       44.53       44.95     25.75 o 
  10  10   0       62.34       53.10     21.33 o 
  11  10   0      106.83       68.83     60.37 o 
   1  11   0      253.52      151.47     82.58 o 
   2  11   0       14.48       58.11     40.99 o 
   3  11   0      482.50      447.30    151.98 o 
   4  11   0      716.31      724.65    237.16 o 
   5  11   0      912.00      919.65     79.27 o 
   6  11   0      975.77     1006.53    103.76 o 
   7  11   0     2325.11     2258.74    156.20 o 
   8  11   0      576.00      576.27    146.72 o 
   0  12   0      667.15      445.32    320.77 o 
   1  12   0        9.72       -7.12     76.10 o 
   2  12   0       71.08       54.56     53.32 o 
 -19   1   1      137.70       88.47     36.88 o 
 -18   1   1      576.16      561.78    154.66 o 
 -17   1   1     1817.54     1911.40     72.45 o 
 -16   1   1     2524.54     2592.45     93.94 o 
 -15   1   1     1425.85     1453.67     56.08 o 
 -14   1   1     3196.93     3437.59    101.26 o 
 -13   1   1     9043.41     9429.22    125.62 o 
 -12   1   1     8033.14     8201.38    120.89 o 
 -11   1   1     2832.01     2889.77     59.70 o 
 -10   1   1     1004.22      961.05     28.24 o 
  -9   1   1     1254.77     1233.12     37.57 o 
  -8   1   1     2489.28     2467.50     35.25 o 
  -7   1   1      388.25      382.82     12.10 o 
  -6   1   1      178.23      178.48      8.21 o 
  -5   1   1     1415.09     1448.81     30.20 o 
  -4   1   1     4795.99     4950.46     54.97 o 
  -3   1   1     5407.36     5253.81     48.84 o 
  -2   1   1     6203.20     6128.88     77.94 o 
  -1   1   1     1511.27     1490.39     33.49 o 
   0   1   1     1106.06     1105.52     33.39 o 
   1   1   1      582.48      571.66     11.29 o 
   2   1   1     4903.63     4938.25     72.34 o 
   3   1   1    19258.93    19151.28    243.13 o 
   4   1   1    21276.31    19985.52    240.96 o 
   5   1   1    13177.00    12632.85    154.06 o 
   6   1   1    13444.97    12482.80    132.08 o 
   7   1   1     7920.28     7295.99     99.83 o 
   8   1   1     7836.14     7315.78    252.82 o 
   9   1   1    10290.01    10174.31    483.91 o 
  10   1   1     4875.32     5107.30    232.88 o 
  11   1   1      986.18      925.88     73.55 o 
  12   1   1     1366.46     1084.47    116.50 o 
  13   1   1      421.17      308.44     52.45 o 
  14   1   1       77.97       77.65     20.87 o 
  15   1   1       59.69       74.07     23.27 o 
  16   1   1      454.44      463.15    144.37 o 
  17   1   1      106.95       69.29     44.57 o 
  18   1   1      269.38      300.40    109.25 o 
  19   1   1       60.35       50.47     27.60 o 
 -19   2   1       88.81       28.57     43.10 o 
 -18   2   1        7.53       27.01     22.43 o 
 -17   2   1      265.57      247.67     63.13 o 
 -16   2   1      500.72      627.51     83.33 o 
 -15   2   1       72.77       79.86     19.87 o 
 -14   2   1      601.19      622.92     32.10 o 
 -13   2   1       21.41       19.53      8.28 o 
 -12   2   1       15.34       20.33      8.57 o 
 -11   2   1       48.35       54.22     12.12 o 
 -10   2   1       62.65       52.02     13.34 o 
  -9   2   1      281.98      261.22     17.70 o 
  -8   2   1     1809.40     1850.16     52.14 o 
  -7   2   1     3875.65     3731.46     43.97 o 
  -6   2   1     2053.51     1962.02     22.91 o 
  -5   2   1    20489.04    19966.17    243.35 o 
  -4   2   1    22697.16    21659.18    195.94 o 
  -3   2   1    48319.91    47511.02   1777.18 o 
  -2   2   1      749.15      755.14     21.62 o 
  -1   2   1    23647.61    21905.59    414.99 o 
   0   2   1     4574.79     4689.83     99.04 o 
   1   2   1     3196.96     3146.92     43.55 o 
   2   2   1     2658.73     2537.42     27.24 o 
   3   2   1       68.05       65.48      6.56 o 
   4   2   1      750.56      773.05     17.86 o 
   5   2   1      639.62      688.81     14.52 o 
   6   2   1       26.85       46.83      7.19 o 
   7   2   1      570.16      582.98     27.18 o 
   8   2   1      565.85      552.39     37.86 o 
   9   2   1     1577.01     1649.05     51.50 o 
  10   2   1      937.48      888.02     74.62 o 
  11   2   1       26.23       28.43     10.80 o 
  12   2   1       67.38       48.39     16.35 o 
  13   2   1      533.56      543.76     32.54 o 
  14   2   1     2270.20     2244.38     95.58 o 
  15   2   1     2494.51     2610.33    109.21 o 
  16   2   1     3387.20     3561.79    151.21 o 
  17   2   1     1450.93     1570.05     95.78 o 
  18   2   1     1157.73     1169.43     81.15 o 
 -19   3   1       22.17       14.75     26.93 o 
 -18   3   1      239.19      219.26     62.61 o 
 -17   3   1       69.89       80.78     33.20 o 
 -16   3   1      783.91      837.34    103.73 o 
 -15   3   1       15.64       26.05     12.25 o 
 -14   3   1        6.52        1.87     12.62 o 
 -13   3   1       11.91       14.24      8.28 o 
 -12   3   1      307.10      318.89     24.91 o 
 -11   3   1      111.87      112.89     20.48 o 
 -10   3   1      559.02      556.55     21.30 o 
  -9   3   1     4767.58     4809.12    103.08 o 
  -8   3   1     1727.45     1741.94     55.11 o 
  -7   3   1      836.39      797.15     29.04 o 
  -6   3   1      450.11      415.76     12.04 o 
  -5   3   1       67.02       81.87     13.45 o 
  -4   3   1     5766.06     5978.50     54.20 o 
  -3   3   1       12.43        5.13      4.21 o 
  -2   3   1     1926.91     1972.30     38.22 o 
  -1   3   1     1576.91     1509.48     36.11 o 
   0   3   1     8123.84     7969.74     80.05 o 
   1   3   1      148.92      116.06      7.29 o 
   2   3   1     5500.87     5441.69     87.90 o 
   3   3   1     2104.90     2154.33     37.32 o 
   4   3   1       56.70       58.40      6.92 o 
   5   3   1     1075.46     1195.89     28.13 o 
   6   3   1      151.96      153.61      8.55 o 
   7   3   1      131.10      142.22      9.41 o 
   8   3   1      457.49      475.44     23.43 o 
   9   3   1      729.52      681.32     31.21 o 
  10   3   1     1186.29     1170.10     31.59 o 
  11   3   1      423.17      438.04     35.68 o 
  12   3   1     2319.49     2298.06     84.65 o 
  13   3   1      509.34      479.51     30.43 o 
  14   3   1      751.86      728.25     51.63 o 
  15   3   1       99.43       75.17     35.04 o 
  16   3   1      185.07      145.35     40.31 o 
  17   3   1      566.73      440.82    150.38 o 
  18   3   1      698.20      687.24     41.81 o 
 -18   4   1      548.87      558.90     90.98 o 
 -17   4   1      310.58      241.76     73.97 o 
 -16   4   1     1649.39     1591.59     66.22 o 
 -15   4   1       77.71       55.87     27.53 o 
 -14   4   1       25.95       15.04      7.75 o 
 -13   4   1      270.89      277.84     52.38 o 
 -12   4   1      829.28      774.15     28.30 o 
 -11   4   1     1360.43     1336.65     33.57 o 
 -10   4   1      200.64      178.54     13.55 o 
  -9   4   1     3974.54     4083.82     89.63 o 
  -8   4   1     3916.56     3928.60     88.17 o 
  -7   4   1     5626.82     5605.47     81.53 o 
  -6   4   1     8931.16     9094.11    195.65 o 
  -5   4   1     4460.36     4340.22     92.49 o 
  -4   4   1     4720.81     4425.17     62.69 o 
  -3   4   1    10169.17    10837.60    131.85 o 
  -2   4   1     7574.04     8172.22     99.45 o 
  -1   4   1    10717.20    10531.34    184.42 o 
   0   4   1     7582.01     7202.99    109.44 o 
   1   4   1     8598.14     8853.46    103.77 o 
   2   4   1    12177.43    13396.22    250.66 o 
   3   4   1     3794.32     3892.55     78.80 o 
   4   4   1     1717.30     1710.18     37.24 o 
   5   4   1     2499.17     2623.94     72.78 o 
   6   4   1      687.73      744.70     37.17 o 
   7   4   1        0.27        5.65      5.12 o 
   8   4   1       22.91       27.95      7.16 o 
   9   4   1       13.50       11.31      7.15 o 
  10   4   1      655.23      638.99     26.35 o 
  11   4   1      350.25      356.93     51.23 o 
  12   4   1     4113.83     4233.15    180.98 o 
  13   4   1     1451.55     1410.57     74.52 o 
  14   4   1     2007.25     2006.86    168.43 o 
  15   4   1     1839.43     1903.03     90.08 o 
  16   4   1      474.80      474.36     98.99 o 
  17   4   1      455.72      481.88     51.64 o 
  18   4   1     2852.00     2961.82    123.21 o 
 -18   5   1       89.30       48.88     27.33 o 
 -17   5   1      428.03      321.93     91.42 o 
 -16   5   1      112.79       92.51     32.33 o 
 -15   5   1     3475.29     3432.89    122.56 o 
 -14   5   1     3711.22     3626.12    175.06 o 
 -13   5   1      538.54      527.12     23.22 o 
 -12   5   1      284.21      296.71     42.25 o 
 -11   5   1       32.18       28.10     11.71 o 
 -10   5   1     1008.23     1000.17     23.30 o 
  -9   5   1      154.34      175.95     31.58 o 
  -8   5   1        3.70       19.50     10.79 o 
  -7   5   1      405.29      435.87     17.45 o 
  -6   5   1     1505.19     1619.48     48.82 o 
  -5   5   1     2837.75     3274.81     72.32 o 
  -4   5   1      888.13     1027.58     35.00 o 
  -3   5   1      293.62      308.25     23.43 o 
  -2   5   1     1638.86     1795.38     57.02 o 
  -1   5   1       45.44       37.72     20.04 o 
   0   5   1       17.34       23.27      8.46 o 
   1   5   1      904.24     1065.19     43.71 o 
   2   5   1     1236.09     1312.16     76.01 o 
   3   5   1     1413.15     1378.53     43.73 o 
   4   5   1     2962.95     3233.27     83.49 o 
   5   5   1     1957.61     2086.32     49.81 o 
   6   5   1     7336.24     7780.09    234.76 o 
   7   5   1      592.92      531.88     13.77 o 
   8   5   1      158.68      142.17     16.24 o 
   9   5   1       30.83       32.03      9.04 o 
  10   5   1     1764.70     1722.85     56.29 o 
  11   5   1     3642.23     3624.18    105.70 o 
  12   5   1      244.21      203.57     43.10 o 
  13   5   1      559.94      524.27     37.83 o 
  14   5   1      150.87      123.78     29.18 o 
  15   5   1        7.76       -5.92     15.96 o 
  16   5   1       38.99       27.74     19.71 o 
  17   5   1      140.80       82.67     33.54 o 
 -17   6   1     2217.44     2185.00     83.88 o 
 -16   6   1       44.50       39.24     21.59 o 
 -15   6   1      137.53      113.29     41.09 o 
 -14   6   1        5.47       12.94     20.40 o 
 -13   6   1       84.20       70.32     26.55 o 
 -12   6   1      356.28      338.87     24.32 o 
 -11   6   1     1550.82     1651.56     60.04 o 
 -10   6   1     2094.57     2190.24     70.86 o 
  -9   6   1     1132.80     1097.62     33.87 o 
  -8   6   1      948.90      971.04     28.76 o 
  -7   6   1     2060.34     2248.79     63.73 o 
  -6   6   1     1121.94     1340.57     51.24 o 
  -5   6   1      126.97      110.55     27.05 o 
  -4   6   1     1467.81     1458.15     47.31 o 
  -3   6   1      588.61      542.89     25.73 o 
  -2   6   1     2151.92     2094.31     84.33 o 
  -1   6   1     2028.67     2085.54     65.37 o 
   0   6   1     6622.77     7285.74    236.47 o 
   1   6   1     1737.55     1684.65     79.53 o 
   2   6   1     2925.36     2938.97     77.54 o 
   3   6   1     3874.59     3915.91    136.83 o 
   4   6   1     2021.01     1965.85    159.07 o 
   5   6   1     1105.91     1096.56     32.38 o 
   6   6   1      425.89      417.90     19.19 o 
   7   6   1       18.49       32.62      8.65 o 
   8   6   1      576.25      596.14     18.68 o 
   9   6   1     3518.92     3516.58    109.54 o 
  10   6   1     1502.82     1531.05     40.75 o 
  11   6   1     1292.28     1330.84     30.28 o 
  12   6   1       12.02      -16.02     23.58 o 
  13   6   1     2344.25     2227.29     85.57 o 
  14   6   1       90.36       99.62     36.71 o 
  15   6   1      199.82      154.27     41.87 o 
  16   6   1      332.42      271.06     78.84 o 
 -16   7   1     1351.54     1470.64     87.72 o 
 -15   7   1      401.86      332.36     71.89 o 
 -14   7   1      478.24      350.61     82.30 o 
 -13   7   1      290.36      313.15     33.78 o 
 -12   7   1      761.23      733.56     36.13 o 
 -11   7   1     2728.28     2841.55     93.45 o 
 -10   7   1     1793.45     1895.94     62.52 o 
  -9   7   1     2665.06     2711.78    105.02 o 
  -8   7   1     1911.06     1892.69     73.25 o 
  -7   7   1     3436.33     3515.35    125.91 o 
  -6   7   1     1238.30     1220.84     51.05 o 
  -5   7   1     1045.14     1097.88     50.19 o 
  -4   7   1        3.60       15.85      5.85 o 
  -3   7   1       98.94      128.99     36.83 o 
  -2   7   1      193.51      169.37     39.90 o 
  -1   7   1     3350.68     3422.54     78.13 o 
   0   7   1     5535.75     5908.10    114.85 o 
   1   7   1     6785.06     7449.75    380.07 o 
   2   7   1     1270.43     1270.57     73.77 o 
   3   7   1     2461.85     2543.36     75.22 o 
   4   7   1     1224.14     1166.95     73.11 o 
   5   7   1     1300.32     1058.47    119.19 o 
   6   7   1      778.40      663.18     57.07 o 
   7   7   1     3939.25     4039.95     99.56 o 
   8   7   1     3267.52     3449.01     97.71 o 
   9   7   1     2037.84     2090.04     62.16 o 
  10   7   1     1789.48     1759.80     56.80 o 
  11   7   1     1555.53     1634.07     55.71 o 
  12   7   1     4284.82     4330.15    160.26 o 
  13   7   1     1801.77     1699.99     86.26 o 
  14   7   1     1020.25      954.88     70.33 o 
  15   7   1     1199.01     1092.53     63.10 o 
 -14   8   1      108.59       75.78     33.17 o 
 -13   8   1       30.04       39.35     23.30 o 
 -12   8   1      119.25       78.69     34.18 o 
 -11   8   1      221.20      176.78     42.89 o 
 -10   8   1       18.02       38.11     17.83 o 
  -9   8   1      390.78      349.16     83.34 o 
  -8   8   1       49.90       29.53     30.79 o 
  -7   8   1      274.76      280.31     63.32 o 
  -6   8   1     1034.77     1021.68     50.37 o 
  -5   8   1      733.55      689.06     84.57 o 
  -4   8   1        2.03       22.18     27.16 o 
  -3   8   1      242.74      253.61     22.48 o 
  -2   8   1       19.46       47.44     19.32 o 
  -1   8   1        2.04       11.64      9.20 o 
   0   8   1       61.26       68.74     20.89 o 
   1   8   1      666.02      629.90     46.65 o 
   2   8   1     1007.14      972.36     59.83 o 
   3   8   1     1394.16     1404.63     40.55 o 
   4   8   1        2.26       19.52     12.47 o 
   5   8   1      141.83      133.41     35.72 o 
   6   8   1      173.58      144.03     33.66 o 
   7   8   1       57.27       52.48     19.20 o 
   8   8   1       19.77       34.40     17.23 o 
   9   8   1        3.76       15.97      8.54 o 
  10   8   1       72.68       61.18     19.75 o 
  11   8   1       15.46       22.37     20.52 o 
  12   8   1       30.61       20.70     21.82 o 
  13   8   1       11.91       11.47     18.74 o 
  14   8   1        0.13       29.57     17.25 o 
 -13   9   1      352.88      327.10    146.91 o 
 -12   9   1      275.06      328.24    119.53 o 
 -11   9   1     1911.79     2005.46     88.71 o 
 -10   9   1     4480.05     4776.75    310.10 o 
  -9   9   1     1194.31     1357.73    158.62 o 
  -8   9   1      529.48      534.06     71.35 o 
  -7   9   1     2053.81     2288.79    241.26 o 
  -6   9   1      603.04      641.24     96.88 o 
  -5   9   1       75.43       57.35     21.83 o 
  -4   9   1       44.41       26.58     14.16 o 
  -3   9   1       29.30       53.45     17.32 o 
  -2   9   1       74.96       62.22     20.29 o 
  -1   9   1       58.46       49.54     18.75 o 
   0   9   1     4811.91     4704.36    123.11 o 
   1   9   1     2034.87     1968.94    150.53 o 
   2   9   1      982.64      967.55     41.14 o 
   3   9   1     1219.10     1165.78     34.71 o 
   4   9   1      254.83      223.81     49.51 o 
   5   9   1      883.48     1004.98     32.40 o 
   6   9   1     4121.80     4030.12    148.13 o 
   7   9   1     3044.43     3123.00     74.29 o 
   8   9   1     1582.67     1649.67     66.24 o 
   9   9   1     1680.73     1685.82     85.91 o 
  10   9   1      781.89      774.66     88.61 o 
  11   9   1      711.58      792.54    101.84 o 
  12   9   1      554.14      522.60    102.34 o 
 -11  10   1      533.35      490.37     98.16 o 
 -10  10   1     1924.56     1896.69     79.24 o 
  -9  10   1     1743.25     1623.68     62.83 o 
  -8  10   1      110.96      103.13     39.68 o 
  -7  10   1      611.14      585.52     68.93 o 
  -6  10   1     1971.81     1899.12     90.88 o 
  -5  10   1      244.88      250.64     58.25 o 
  -4  10   1      595.91      603.17     35.71 o 
  -3  10   1      498.33      488.75     39.92 o 
  -2  10   1     1209.16     1120.54     71.42 o 
  -1  10   1      593.18      472.20    139.29 o 
   0  10   1      668.46      630.32     61.18 o 
   1  10   1      754.23      765.37     42.51 o 
   2  10   1     5225.70     5317.18    119.65 o 
   3  10   1     2658.17     2559.08     83.75 o 
   4  10   1       54.70       83.75     26.29 o 
   5  10   1      381.50      395.33     27.43 o 
   6  10   1      691.83      634.59     26.23 o 
   7  10   1       36.64       45.85     17.46 o 
   8  10   1      167.13      162.58     44.60 o 
   9  10   1      648.21      691.90     55.15 o 
  10  10   1      644.95      538.49     51.89 o 
  -8  11   1        2.44        9.60     38.18 o 
  -7  11   1       38.56       30.04     54.72 o 
  -6  11   1        4.71      -18.62     54.33 o 
  -5  11   1        1.30      -25.36     70.73 o 
  -4  11   1       13.13      108.69     54.81 o 
  -3  11   1       96.03       37.74     65.74 o 
  -2  11   1      136.12      196.04     83.20 o 
  -1  11   1       80.44      128.77     58.58 o 
   0  11   1       65.48       53.12     34.14 o 
   1  11   1        1.90       36.99     27.62 o 
   2  11   1       71.52       58.33     31.63 o 
   3  11   1      131.07      132.28     71.69 o 
   4  11   1      753.40      798.36     55.23 o 
   5  11   1     1223.27     1285.80     75.43 o 
   6  11   1      597.93      610.33     46.54 o 
   7  11   1      166.13       85.72     48.81 o 
  -2  12   1     3065.28     3329.02    160.20 o 
  -1  12   1     1879.57     2218.34    159.26 o 
   0  12   1     1525.63     1591.70    101.47 o 
   1  12   1      528.49      471.70    218.18 o 
   2  12   1      484.50      380.39    207.05 o 
 -20   0   2       48.47       49.69     66.15 o 
 -19   0   2       37.45       70.38     48.99 o 
 -18   0   2       25.46       62.37     56.06 o 
 -17   0   2      829.52      774.03     57.20 o 
 -16   0   2      173.13      167.79     48.59 o 
 -15   0   2       14.17       26.11     16.44 o 
 -14   0   2       56.66       55.61     27.06 o 
 -13   0   2      292.97      314.25     81.88 o 
 -12   0   2     1123.96     1016.74     40.58 o 
 -11   0   2     3025.32     2764.64     80.87 o 
 -10   0   2     5592.45     5711.81    155.39 o 
  -9   0   2    13357.74    13169.47    230.14 o 
  -8   0   2    14297.18    14575.02    242.26 o 
  -7   0   2    11229.95    10569.06    166.56 o 
  -6   0   2     6943.06     6468.60    116.31 o 
  -5   0   2      847.52      849.82     31.07 o 
  -3   0   2      843.12      887.14     29.19 o 
  -2   0   2    10239.93    10038.62     91.62 o 
  -1   0   2     3749.06     3604.87    172.42 o 
   0   0   2      389.35      419.29     30.93 o 
   1   0   2     2148.40     2129.49     25.26 o 
   2   0   2    13274.43    13353.63    310.52 o 
   3   0   2      599.31      561.34     22.39 o 
   4   0   2    28497.89    29312.40    486.28 o 
   5   0   2     8302.05     8631.79    109.13 o 
   6   0   2     2726.50     2993.24     43.23 o 
   7   0   2    10390.17    10750.25    374.21 o 
   8   0   2     1455.32     1593.77     53.27 o 
   9   0   2     1066.89     1085.35     33.78 o 
  10   0   2     2742.68     2649.21     83.31 o 
  11   0   2     6186.67     6077.85    153.54 o 
  12   0   2     7151.60     7033.71    183.94 o 
  13   0   2     5927.37     6006.04    193.41 o 
  14   0   2    10487.35    11106.02    145.44 o 
  15   0   2     6737.69     6990.55    113.41 o 
  16   0   2     1589.02     1652.68    115.39 o 
  17   0   2      444.31      546.93     62.22 o 
  18   0   2      207.02      187.62    130.07 o 
 -19   1   2      427.35      415.09    134.33 o 
 -18   1   2      768.63      849.58     79.83 o 
 -17   1   2     1754.82     1795.87     71.66 o 
 -16   1   2     2140.86     2157.44     70.49 o 
 -15   1   2       22.67       33.18     14.51 o 
 -14   1   2      284.75      291.39     64.28 o 
 -13   1   2      250.09      251.05     45.93 o 
 -12   1   2       18.57       18.68     10.42 o 
 -11   1   2      525.04      529.97     33.66 o 
 -10   1   2     1354.12     1320.83     38.24 o 
  -9   1   2      663.92      697.47     20.74 o 
  -8   1   2      341.26      339.48     17.06 o 
  -7   1   2     1261.15     1279.30     23.16 o 
  -6   1   2      380.93      381.51     13.31 o 
  -5   1   2    18370.39    19104.62    297.65 o 
  -4   1   2     3601.36     3677.92     41.35 o 
  -3   1   2     6998.89     6970.79    102.24 o 
  -2   1   2     3155.33     3075.82     43.22 o 
  -1   1   2     5637.10     5521.86     42.85 o 
   0   1   2     3639.09     3681.18     66.92 o 
   1   1   2      831.45      806.02     20.17 o 
   2   1   2    10796.94    10479.26    137.14 o 
   3   1   2    14491.10    14752.43    153.28 o 
   4   1   2     5340.82     5320.76     62.79 o 
   5   1   2      141.37      115.07      8.78 o 
   6   1   2       89.97       91.81      7.79 o 
   7   1   2     1569.34     1847.60     51.21 o 
   8   1   2      819.81      877.71     30.69 o 
   9   1   2       58.85       67.90     14.20 o 
  10   1   2       59.43       50.02     11.82 o 
  11   1   2      855.36      871.98     33.68 o 
  12   1   2      295.94      247.07     24.30 o 
  13   1   2      779.78      743.83     42.88 o 
  14   1   2        7.19        4.51     12.91 o 
  15   1   2      497.85      464.97     38.47 o 
  16   1   2       10.64       23.82     24.81 o 
  17   1   2       93.85       66.61     43.53 o 
  18   1   2      629.48      622.28    108.41 o 
 -19   2   2       23.28        9.58     25.57 o 
 -18   2   2        4.86       -1.90     20.21 o 
 -17   2   2        4.75       30.04     21.54 o 
 -16   2   2        2.33       12.32     14.23 o 
 -15   2   2       37.43       47.19     13.38 o 
 -14   2   2      301.22      318.76     63.40 o 
 -13   2   2       47.47       39.76     14.08 o 
 -12   2   2      666.65      687.74     26.23 o 
 -11   2   2     1322.72     1270.32     25.66 o 
 -10   2   2     3261.05     3274.84     73.86 o 
  -9   2   2     2465.45     2393.33     73.29 o 
  -8   2   2     5609.14     5606.46    106.21 o 
  -7   2   2     7609.90     7423.45    115.40 o 
  -6   2   2     6811.16     6765.13     70.11 o 
  -5   2   2     2976.88     2910.63     33.41 o 
  -4   2   2       82.10      109.95      9.42 o 
  -3   2   2     6347.48     6262.19     63.29 o 
  -2   2   2     2075.36     1940.55     27.86 o 
  -1   2   2     3087.27     2989.34     52.25 o 
   0   2   2     4030.56     3820.87     45.29 o 
   1   2   2     5722.39     5722.68     84.60 o 
   2   2   2     1414.42     1313.58     26.84 o 
   3   2   2      150.27      176.27      6.39 o 
   4   2   2     1062.88     1049.73     20.62 o 
   5   2   2       50.09       64.31      7.70 o 
   6   2   2      160.98      164.30     13.59 o 
   7   2   2     5103.29     5137.52    221.35 o 
   8   2   2     1164.40     1138.68     81.08 o 
   9   2   2     1362.48     1396.24     62.73 o 
  10   2   2     2727.44     2654.16    118.59 o 
  11   2   2     2964.91     2836.32     63.34 o 
  12   2   2      750.41      666.63     59.50 o 
  13   2   2      564.59      584.32     36.34 o 
  14   2   2      377.61      360.27     40.67 o 
  15   2   2     2598.32     2510.21    110.68 o 
  16   2   2      147.70      118.28     48.10 o 
  17   2   2      412.25      418.07    118.17 o 
  18   2   2     2100.90     2149.28     92.66 o 
 -19   3   2     1191.13     1413.55     79.75 o 
 -18   3   2     1666.21     1741.37    102.52 o 
 -17   3   2     1500.83     1541.10     97.60 o 
 -16   3   2     1700.73     1677.70     55.82 o 
 -15   3   2     2902.21     3006.97    117.32 o 
 -14   3   2     1116.13     1139.46     36.25 o 
 -13   3   2     1166.07     1122.57     29.76 o 
 -12   3   2      286.29      293.63     22.52 o 
 -11   3   2     2093.45     2186.35     46.38 o 
 -10   3   2      513.84      514.33     20.95 o 
  -9   3   2      641.76      663.03     26.84 o 
  -8   3   2       25.09       12.16      8.41 o 
  -7   3   2      292.69      317.57     15.40 o 
  -6   3   2       66.47       62.97     14.18 o 
  -5   3   2      764.74      793.22     20.47 o 
  -4   3   2       45.12       61.22     12.14 o 
  -3   3   2       70.80       68.46      7.68 o 
  -2   3   2     1128.63     1030.76     25.78 o 
  -1   3   2     6068.82     5786.42     76.31 o 
   0   3   2     8411.45     8267.27     85.17 o 
   1   3   2    15242.50    14762.73    203.83 o 
   2   3   2    10955.76    10934.27     93.71 o 
   3   3   2    19753.99    18674.84    469.82 o 
   4   3   2     2809.01     2588.98     50.62 o 
   5   3   2    16285.73    16571.95    277.45 o 
   6   3   2    10473.45     9813.50    317.38 o 
   7   3   2     8103.70     8608.95    135.97 o 
   8   3   2      272.37      238.95     22.33 o 
   9   3   2      495.11      482.07     31.72 o 
  10   3   2     1124.55     1141.29     34.64 o 
  11   3   2      847.36      827.50     30.93 o 
  12   3   2      256.78      270.02     54.31 o 
  13   3   2       52.09       50.52     27.52 o 
  14   3   2      606.32      551.87     48.47 o 
  15   3   2      628.37      569.98     28.32 o 
  16   3   2      188.87      177.25     47.96 o 
  17   3   2       98.10       72.11     35.54 o 
  18   3   2       41.81       44.48     37.39 o 
 -18   4   2        2.34        5.95     21.39 o 
 -17   4   2      675.69      650.96     53.00 o 
 -16   4   2      462.90      392.91     94.31 o 
 -15   4   2     1107.96     1139.27     29.87 o 
 -14   4   2     1955.73     2006.27    102.27 o 
 -13   4   2      414.93      352.82     27.91 o 
 -12   4   2        1.69       12.69     14.12 o 
 -11   4   2       91.34       88.56     20.19 o 
 -10   4   2     1034.58     1021.52     31.66 o 
  -9   4   2     1231.60     1269.45     35.67 o 
  -8   4   2     3502.50     3695.59     84.00 o 
  -7   4   2      135.68      206.65     19.54 o 
  -6   4   2       46.43       30.55      8.21 o 
  -5   4   2        5.67        4.31      4.88 o 
  -4   4   2      322.64      451.95     33.20 o 
  -3   4   2        3.33       13.67      6.12 o 
  -2   4   2      101.01       81.81     10.28 o 
  -1   4   2     8387.83     8593.62    110.77 o 
   0   4   2     1990.10     1842.08     86.43 o 
   1   4   2      675.54      666.20     23.24 o 
   2   4   2     1577.51     1859.46     62.01 o 
   3   4   2      486.98      521.72     13.84 o 
   4   4   2       34.82       25.83      7.13 o 
   5   4   2      940.99     1009.36     26.60 o 
   6   4   2     5010.75     4947.42    123.25 o 
   7   4   2      396.29      349.15     12.32 o 
   8   4   2        1.94        9.49      5.70 o 
   9   4   2      988.57      977.31     39.82 o 
  10   4   2        0.72        9.57     17.11 o 
  11   4   2      327.31      335.81     31.50 o 
  12   4   2       36.82       29.93     12.89 o 
  13   4   2      818.82      725.94     30.98 o 
  14   4   2        2.70       20.43     13.27 o 
  15   4   2      458.20      365.64     90.06 o 
  16   4   2       48.92       42.82     19.77 o 
  17   4   2       66.63       63.48     32.16 o 
 -18   5   2       84.25       82.89     35.25 o 
 -17   5   2      574.19      625.07     52.16 o 
 -16   5   2      493.44      617.84    115.17 o 
 -15   5   2      637.75      680.45     45.86 o 
 -14   5   2     1079.88     1197.62     50.32 o 
 -13   5   2     2406.94     2416.48     98.28 o 
 -12   5   2     5650.57     6026.86    187.33 o 
 -11   5   2     1849.51     1874.61     44.66 o 
 -10   5   2     3272.62     3246.81     80.02 o 
  -9   5   2      876.98      864.81     26.76 o 
  -8   5   2      387.95      390.40     23.25 o 
  -7   5   2      307.74      333.68     21.06 o 
  -6   5   2     1994.52     2104.09     82.40 o 
  -5   5   2     1094.22     1106.87     37.04 o 
  -4   5   2     2908.08     2989.38    104.21 o 
  -3   5   2     6766.16     6894.20    122.25 o 
  -2   5   2     1760.88     1672.51     57.13 o 
  -1   5   2     4187.51     4134.34     83.95 o 
   0   5   2     1610.44     1619.25     49.24 o 
   1   5   2      862.27      775.78     30.22 o 
   2   5   2     6280.83     6522.68    202.51 o 
   3   5   2      842.02      695.92     11.87 o 
   4   5   2     6595.65     6838.36    113.99 o 
   5   5   2     3244.59     3147.53     75.30 o 
   6   5   2     4725.33     4595.39    105.42 o 
   7   5   2     5693.07     5697.42    118.67 o 
   8   5   2     7659.17     7671.86    188.58 o 
   9   5   2     7654.41     7878.20    151.07 o 
  10   5   2      378.87      365.92     13.56 o 
  11   5   2     1749.77     1769.66     59.74 o 
  12   5   2       67.58       55.89     23.31 o 
  13   5   2       16.82       15.55     10.90 o 
  14   5   2       80.80       71.85     25.98 o 
  15   5   2     1257.77     1180.69     89.96 o 
  16   5   2       26.92       61.69     36.29 o 
 -17   6   2       61.83       42.23     17.63 o 
 -16   6   2      156.87      120.98     59.93 o 
 -15   6   2       41.75       31.98     23.00 o 
 -14   6   2      125.19       92.04     38.47 o 
 -13   6   2      369.82      392.60     36.40 o 
 -12   6   2     1801.56     1802.09     85.86 o 
 -11   6   2      386.39      415.62     46.86 o 
 -10   6   2     1551.25     1567.99     53.95 o 
  -9   6   2     2247.63     2351.09     63.57 o 
  -8   6   2     3372.49     3323.32     84.75 o 
  -7   6   2     1626.52     1877.31     78.83 o 
  -6   6   2     3276.83     3496.26     82.51 o 
  -5   6   2     2218.69     2300.03     83.15 o 
  -4   6   2     1654.58     1629.90     57.00 o 
  -3   6   2      638.19      595.89     25.69 o 
  -2   6   2     3668.03     3559.33     86.22 o 
  -1   6   2     2191.25     2304.01     61.18 o 
   0   6   2     2938.32     2834.02     63.81 o 
   1   6   2      389.76      427.36     26.84 o 
   2   6   2     1165.43     1195.18     40.37 o 
   3   6   2       16.14       15.04      8.46 o 
   4   6   2      398.23      444.53     21.52 o 
   5   6   2      319.21      329.15      9.26 o 
   6   6   2       13.07       13.03      5.65 o 
   7   6   2      297.22      276.79     13.31 o 
   8   6   2     1461.50     1328.67     39.22 o 
   9   6   2     3573.70     3516.90     93.12 o 
  10   6   2      144.13      166.09     30.87 o 
  11   6   2      551.63      593.53     53.05 o 
  12   6   2      681.14      670.39     53.18 o 
  13   6   2      619.02      633.59     61.70 o 
  14   6   2      867.56      749.99     63.43 o 
  15   6   2      605.78      604.06     86.36 o 
  16   6   2      556.55      571.38     85.19 o 
 -16   7   2      402.14      446.59     89.63 o 
 -15   7   2      379.09      322.24     80.50 o 
 -14   7   2      509.91      598.73     38.44 o 
 -13   7   2      210.10      237.13     55.18 o 
 -12   7   2      222.65      235.26     56.67 o 
 -11   7   2      344.09      325.94     36.48 o 
 -10   7   2      268.08      266.54     51.33 o 
  -9   7   2       14.80       25.63     12.96 o 
  -8   7   2      318.32      363.10     44.88 o 
  -7   7   2        1.39        7.80     13.84 o 
  -6   7   2       14.58       17.45     18.34 o 
  -5   7   2       83.63       97.91     19.88 o 
  -4   7   2      123.97      122.77     15.74 o 
  -3   7   2     1733.49     1856.29     51.55 o 
  -2   7   2      352.05      380.65     21.08 o 
  -1   7   2       98.26       99.26     13.95 o 
   0   7   2     1429.49     1421.30     48.53 o 
   1   7   2      157.62      155.44     13.61 o 
   2   7   2      333.69      340.96     33.00 o 
   3   7   2       13.90       -2.72     12.36 o 
   4   7   2      210.62      183.74     23.52 o 
   5   7   2      662.03      599.39     20.81 o 
   6   7   2      384.71      349.27     18.06 o 
   7   7   2       20.04        9.06      5.98 o 
   8   7   2      182.20      172.73     33.92 o 
   9   7   2     1589.59     1542.39     52.83 o 
  10   7   2      978.43      960.99     28.62 o 
  11   7   2        1.70        8.99     12.89 o 
  12   7   2      298.91      287.00     36.89 o 
  13   7   2       17.04       31.31     22.09 o 
  14   7   2       15.16        3.94     22.30 o 
  15   7   2      385.52      281.18    101.29 o 
 -15   8   2      829.64      924.39    115.22 o 
 -14   8   2      746.26      858.65    110.76 o 
 -13   8   2     1993.29     2075.02     92.05 o 
 -12   8   2     1904.06     1982.22     85.72 o 
 -11   8   2      964.58      978.40     34.93 o 
 -10   8   2     1706.49     1873.89     57.01 o 
  -9   8   2       95.78      135.52     34.99 o 
  -8   8   2       54.93       55.19     29.28 o 
  -7   8   2     1218.72     1288.22     35.69 o 
  -6   8   2     1951.99     2023.12     79.81 o 
  -5   8   2     6290.33     6248.00    210.52 o 
  -4   8   2     6044.87     6768.66    248.92 o 
  -3   8   2     6513.47     6975.23    165.71 o 
  -2   8   2     2959.94     3035.02     82.26 o 
  -1   8   2     5092.95     5294.78    136.65 o 
   0   8   2     1447.37     1466.55     63.37 o 
   1   8   2     1552.58     1598.10     37.32 o 
   2   8   2     4392.05     4498.47    148.93 o 
   3   8   2        7.46       17.59     14.30 o 
   4   8   2     3608.72     3673.90    135.11 o 
   5   8   2     3610.60     3763.70    130.62 o 
   6   8   2      951.85      982.91     41.48 o 
   7   8   2      160.27      128.57     27.64 o 
   8   8   2      328.38      349.60     20.75 o 
   9   8   2      886.83      912.64     65.85 o 
  10   8   2     1748.59     1632.62    107.60 o 
  11   8   2      159.60      146.80     38.49 o 
  12   8   2     1580.74     1380.10     50.81 o 
  13   8   2     1566.62     1621.36     69.42 o 
 -13   9   2      124.04      109.41     43.39 o 
 -12   9   2       78.44       39.12     25.99 o 
 -11   9   2      375.87      314.10     32.29 o 
 -10   9   2      392.79      323.12     30.64 o 
  -9   9   2       11.96       26.49     33.36 o 
  -8   9   2       91.18      126.48     37.43 o 
  -7   9   2       76.58       71.65     26.25 o 
  -6   9   2       28.36       13.59     13.20 o 
  -5   9   2       94.51       71.54     32.49 o 
  -4   9   2      480.83      532.09     24.65 o 
  -3   9   2      524.01      548.62     24.97 o 
  -2   9   2     1057.94      981.09     34.24 o 
  -1   9   2      606.54      593.26     20.92 o 
   0   9   2     2464.65     2377.65     86.80 o 
   1   9   2       22.32       23.52     35.17 o 
   2   9   2      112.54       96.71     24.00 o 
   3   9   2       17.42       31.95     14.43 o 
   4   9   2      258.71      256.28     64.28 o 
   5   9   2      522.05      455.16     70.13 o 
   6   9   2      208.13      219.31     56.41 o 
   7   9   2      691.69      652.65     43.43 o 
   8   9   2      814.59      890.86     54.46 o 
   9   9   2     1000.35      993.33     62.35 o 
  10   9   2      563.44      586.47    101.14 o 
  11   9   2     1113.88     1186.93     64.30 o 
  12   9   2      873.57      756.30     66.98 o 
 -11  10   2      383.24      202.71    115.56 o 
 -10  10   2      107.66      105.66     54.60 o 
  -9  10   2     2266.32     2484.84    130.75 o 
  -8  10   2      556.24      536.49    226.67 o 
  -7  10   2     2654.20     2428.20    209.64 o 
  -6  10   2     2355.70     2565.28    208.83 o 
  -5  10   2      785.09      939.91    207.37 o 
  -4  10   2       75.79       90.40     34.02 o 
  -3  10   2       79.43       76.17     29.71 o 
  -2  10   2      459.00      425.55     34.85 o 
  -1  10   2      979.68      927.92     83.43 o 
   0  10   2       27.99       29.69     15.96 o 
   1  10   2     1329.73     1301.17     82.78 o 
   2  10   2       76.00       68.83     28.21 o 
   3  10   2      358.36      329.88     28.83 o 
   4  10   2      493.15      448.07     52.29 o 
   5  10   2       53.20       40.69     20.25 o 
   6  10   2      100.81       53.18     18.77 o 
   7  10   2      183.93      166.08     42.81 o 
   8  10   2      693.65      688.11     50.20 o 
   9  10   2     1529.41     1541.84    114.44 o 
  -8  11   2        2.36       26.41     50.28 o 
  -7  11   2        5.30       18.39     70.97 o 
  -6  11   2       70.47       84.55     53.66 o 
  -5  11   2      816.29      730.15    260.62 o 
  -4  11   2      789.86      688.12    240.73 o 
  -3  11   2      154.71      186.79     69.12 o 
  -2  11   2      216.67      235.02     80.81 o 
  -1  11   2      503.64      330.56    193.34 o 
   0  11   2      791.82      637.83    216.32 o 
   1  11   2      890.03      826.71     74.43 o 
   2  11   2      756.46      752.78     56.09 o 
   3  11   2     3086.50     2770.13    130.54 o 
   4  11   2     1379.87     1455.00     88.14 o 
   5  11   2     1073.47     1115.76     74.08 o 
   6  11   2     1405.40     1324.19     70.82 o 
 -19   1   3      803.61      905.75     69.75 o 
 -18   1   3      698.02      794.22     47.38 o 
 -17   1   3     1049.89     1065.74     36.26 o 
 -16   1   3      666.52      660.56     95.87 o 
 -15   1   3      230.23      196.83     41.60 o 
 -14   1   3       94.67      106.93     26.89 o 
 -13   1   3      124.96      143.93     30.78 o 
 -12   1   3      637.97      624.44     32.15 o 
 -11   1   3      113.14      101.16     26.43 o 
 -10   1   3      131.86      123.88     27.31 o 
  -9   1   3     1090.39     1223.39     46.30 o 
  -8   1   3     5162.81     5636.35     83.15 o 
  -7   1   3      922.91      889.93     24.85 o 
  -6   1   3    10749.05    11272.68    247.22 o 
  -5   1   3     4705.56     4609.75     61.02 o 
  -4   1   3     6022.28     5606.31     78.28 o 
  -3   1   3     7960.61     7878.89    128.50 o 
  -2   1   3    18446.39    18367.49    196.92 o 
  -1   1   3    15470.35    15091.00    182.57 o 
   0   1   3     6194.73     5988.03     73.55 o 
   1   1   3     9387.51     8934.00    107.18 o 
   2   1   3    31668.49    31724.31    334.56 o 
   3   1   3    12165.94    12332.81    203.15 o 
   4   1   3       61.53       98.52     10.40 o 
   5   1   3       58.64       58.69      8.60 o 
   6   1   3     3169.43     3317.95     48.46 o 
   7   1   3     3816.03     3907.95     67.91 o 
   8   1   3     3205.46     3332.50     65.07 o 
   9   1   3      752.16      701.83     23.33 o 
  10   1   3      704.67      701.78     19.41 o 
  11   1   3      361.30      374.93     19.32 o 
  12   1   3       21.56       16.07      9.75 o 
  13   1   3      418.11      381.32     46.29 o 
  14   1   3       31.74       46.71     20.23 o 
  15   1   3      568.04      627.23     59.56 o 
  16   1   3      212.29      235.68     74.97 o 
  17   1   3     1924.52     2036.71    104.42 o 
 -19   2   3        5.38       16.54     24.75 o 
 -18   2   3      460.40      350.10     97.71 o 
 -17   2   3        7.66        7.97     10.64 o 
 -16   2   3      171.52      161.14     39.14 o 
 -15   2   3      579.60      596.54     49.80 o 
 -14   2   3     1660.19     1649.92     54.58 o 
 -13   2   3     2731.37     2754.39     84.12 o 
 -12   2   3     4059.57     4040.83     97.41 o 
 -11   2   3     4334.65     4301.55     85.39 o 
 -10   2   3     1719.90     1639.74     55.94 o 
  -9   2   3     6254.35     6096.97    158.65 o 
  -8   2   3     4503.65     4405.61     75.69 o 
  -7   2   3    11617.37    11807.43    148.53 o 
  -6   2   3     1828.19     2076.84     42.23 o 
  -5   2   3     1093.11     1106.61     23.79 o 
  -4   2   3      120.64      128.62      9.65 o 
  -3   2   3      730.36      736.39     23.10 o 
  -2   2   3      284.95      297.25     13.20 o 
  -1   2   3     1274.78     1235.73     35.46 o 
   0   2   3     3190.46     2963.83     78.93 o 
   1   2   3     3646.50     3560.86     50.29 o 
   2   2   3      680.08      701.97     18.52 o 
   3   2   3      501.19      518.18     13.03 o 
   4   2   3      201.38      201.03      8.18 o 
   5   2   3       32.13       61.07      7.43 o 
   6   2   3    10465.01    10404.65    101.47 o 
   7   2   3     5190.19     5016.39     82.75 o 
   8   2   3     5051.05     4941.27    123.60 o 
   9   2   3     5077.74     5019.50    131.50 o 
  10   2   3     5454.91     5417.33    183.44 o 
  11   2   3     2802.01     2808.62    101.03 o 
  12   2   3     2934.56     2835.23    155.66 o 
  13   2   3      322.15      311.72     58.71 o 
  14   2   3      197.71      179.87     43.26 o 
  15   2   3       21.94       39.03     23.04 o 
  16   2   3      200.99      194.17     56.09 o 
  17   2   3      141.38      137.44     33.65 o 
 -19   3   3      535.72      477.08     52.40 o 
 -18   3   3      685.73      696.29     66.94 o 
 -17   3   3       77.86       92.30     38.47 o 
 -16   3   3      302.15      278.79     57.22 o 
 -15   3   3      517.08      561.53     40.76 o 
 -14   3   3     1165.40     1195.85     48.18 o 
 -13   3   3     2432.35     2415.73     84.15 o 
 -12   3   3      488.26      479.07     26.84 o 
 -11   3   3        0.98        6.92     14.60 o 
 -10   3   3     1203.33     1209.37     42.90 o 
  -9   3   3     6362.01     6399.85    153.60 o 
  -8   3   3      342.28      345.09     24.48 o 
  -7   3   3      140.41      116.16     21.92 o 
  -6   3   3       41.49       28.42      7.26 o 
  -5   3   3      185.29      189.22     12.37 o 
  -4   3   3      221.32      201.14     12.65 o 
  -3   3   3      349.15      383.31     14.05 o 
  -2   3   3     2619.68     2677.61     57.60 o 
  -1   3   3      809.03      812.78     26.21 o 
   0   3   3     1197.33     1285.22     22.81 o 
   1   3   3     2617.98     2721.39     35.29 o 
   2   3   3     4184.16     4209.14     51.49 o 
   3   3   3     2941.29     2887.22     37.35 o 
   4   3   3     1327.76     1274.60     29.94 o 
   5   3   3      977.81      842.44     21.19 o 
   6   3   3     4194.45     4182.24     84.34 o 
   7   3   3      807.82      827.05     21.36 o 
   8   3   3      430.88      441.30     23.62 o 
   9   3   3      782.97      853.21     25.97 o 
  10   3   3       77.47       87.09     22.65 o 
  11   3   3      120.98      145.20     30.51 o 
  12   3   3     1518.75     1502.79     53.58 o 
  13   3   3      928.52      806.46     35.91 o 
  14   3   3      178.00      142.87     28.97 o 
  15   3   3      408.75      321.21    112.14 o 
  16   3   3      756.07      730.76     39.67 o 
  17   3   3        9.00        5.56     32.41 o 
 -18   4   3       98.78       93.32     43.92 o 
 -17   4   3      519.06      488.41    123.19 o 
 -16   4   3      782.52      811.77     70.48 o 
 -15   4   3     1144.09     1137.18     67.11 o 
 -14   4   3      560.11      634.01     50.60 o 
 -13   4   3     3260.90     3432.80    104.58 o 
 -12   4   3     3351.41     3635.36    147.58 o 
 -11   4   3     3744.96     3810.48     92.17 o 
 -10   4   3     5766.48     6180.82    145.18 o 
  -9   4   3     2918.37     2970.09     77.16 o 
  -8   4   3     2166.91     2192.98     74.33 o 
  -7   4   3     3610.03     3471.67     77.83 o 
  -6   4   3     4115.23     3955.43     75.57 o 
  -5   4   3     4874.24     4913.70    147.49 o 
  -4   4   3     4705.80     4660.86    138.47 o 
  -3   4   3     5315.07     5569.10    116.89 o 
  -2   4   3     5878.05     6444.41    213.73 o 
  -1   4   3      504.04      492.84     39.86 o 
   0   4   3       15.56        9.21     13.65 o 
   1   4   3      981.73     1138.37     37.33 o 
   2   4   3     3082.24     3381.65     72.53 o 
   3   4   3     2653.21     2670.48     66.73 o 
   4   4   3     3400.69     3379.30     90.75 o 
   5   4   3      988.77      939.14     29.93 o 
   6   4   3     2374.57     2243.81     62.14 o 
   7   4   3     1131.71     1101.59     30.96 o 
   8   4   3     7158.33     7212.43    191.50 o 
   9   4   3     2528.67     2719.34     74.11 o 
  10   4   3     3254.62     3147.97    132.51 o 
  11   4   3     4160.06     4239.97    129.54 o 
  12   4   3     2030.60     1970.70     85.20 o 
  13   4   3      997.23     1004.30     36.03 o 
  14   4   3     5125.07     4907.79    148.95 o 
  15   4   3     2535.84     2504.01     90.14 o 
  16   4   3     1316.41     1330.35     67.99 o 
 -18   5   3       48.66       37.13     21.78 o 
 -17   5   3       65.78       48.51     18.25 o 
 -16   5   3      431.18      373.52     91.81 o 
 -15   5   3        8.19       19.32     14.19 o 
 -14   5   3       72.81       76.66     17.36 o 
 -13   5   3      223.14      215.66     46.51 o 
 -12   5   3       20.07       26.51     14.69 o 
 -11   5   3       82.12      103.13     28.05 o 
 -10   5   3     1083.60     1106.36     33.12 o 
  -9   5   3      381.77      425.59     27.88 o 
  -8   5   3       32.20       32.08     14.78 o 
  -7   5   3        1.50       12.91     16.14 o 
  -6   5   3       30.24       25.69     13.56 o 
  -5   5   3     1073.02     1058.58     34.72 o 
  -4   5   3     1919.03     1909.13     58.23 o 
  -3   5   3      114.77      178.97     13.27 o 
  -2   5   3     1132.17     1077.83     38.44 o 
  -1   5   3     3416.57     3368.62    153.08 o 
   0   5   3     9084.78     9202.17    168.20 o 
   1   5   3     2429.11     2632.13    112.61 o 
   2   5   3     2327.05     2621.54    109.64 o 
   3   5   3       26.03       39.27      9.97 o 
   4   5   3      416.32      425.26     10.79 o 
   5   5   3       72.04       84.73     10.54 o 
   6   5   3        9.10       12.69      7.04 o 
   7   5   3      883.55      962.16     22.57 o 
   8   5   3      489.59      465.60     18.77 o 
   9   5   3       10.28        5.02      9.81 o 
  10   5   3     1582.12     1536.67     59.85 o 
  11   5   3       88.61       78.92     24.67 o 
  12   5   3        1.96       12.98     16.05 o 
  13   5   3       46.77       37.30     15.31 o 
  14   5   3      237.97      210.48     43.68 o 
  15   5   3       85.21       90.40     31.03 o 
  16   5   3       71.43       61.48     31.79 o 
 -17   6   3       30.74       53.65     24.17 o 
 -16   6   3      142.89      146.28     39.78 o 
 -15   6   3      646.87      613.22     46.77 o 
 -14   6   3      665.13      679.76     40.26 o 
 -13   6   3       25.81       21.72     12.96 o 
 -12   6   3      125.65      100.79     21.81 o 
 -11   6   3      139.87      164.45     35.73 o 
 -10   6   3      540.48      594.68     36.87 o 
  -9   6   3     1001.46     1033.84     40.07 o 
  -8   6   3     3666.67     3757.16    114.55 o 
  -7   6   3     4375.27     4488.75    135.33 o 
  -6   6   3     5937.70     5912.11    101.07 o 
  -5   6   3     3210.27     3219.78     66.68 o 
  -4   6   3     4610.50     4630.10     88.97 o 
  -3   6   3      650.15      614.20     17.02 o 
  -2   6   3      370.61      367.98     15.67 o 
  -1   6   3       68.60       75.45     37.54 o 
   0   6   3      798.42      844.81     40.14 o 
   1   6   3     1264.62     1300.21     47.24 o 
   2   6   3      620.38      612.89     29.53 o 
   3   6   3      459.77      421.80     27.86 o 
   4   6   3      167.68      137.11      8.80 o 
   5   6   3     1877.43     2035.57     48.53 o 
   6   6   3      889.94      867.52     33.02 o 
   7   6   3     1156.27     1113.74     22.27 o 
   8   6   3      383.81      309.25     30.24 o 
   9   6   3     1743.21     1688.46     49.09 o 
  10   6   3      142.40      143.90     35.79 o 
  11   6   3     1601.17     1698.26     87.48 o 
  12   6   3     2392.47     2349.86    101.95 o 
  13   6   3     2363.17     2323.23     95.76 o 
  14   6   3     1077.77     1104.42     46.48 o 
  15   6   3      627.18      678.95     39.13 o 
 -16   7   3      991.20     1035.36     74.15 o 
 -15   7   3     1523.65     1642.00    127.40 o 
 -14   7   3      631.51      743.56     61.90 o 
 -13   7   3      758.99      755.04     44.99 o 
 -12   7   3      123.83      135.53     26.79 o 
 -11   7   3      137.89      100.98     26.21 o 
 -10   7   3       22.04       34.63     24.51 o 
  -9   7   3      124.19       93.80     30.65 o 
  -8   7   3     2121.30     2069.62     81.57 o 
  -7   7   3     1193.78     1171.75     69.80 o 
  -6   7   3      779.90      765.61     25.83 o 
  -5   7   3     1400.74     1444.12     30.94 o 
  -4   7   3     2442.61     2639.64     67.41 o 
  -3   7   3     3861.89     4180.86    110.08 o 
  -2   7   3      297.83      276.34     26.52 o 
  -1   7   3     2431.59     2561.41     80.94 o 
   0   7   3     3390.32     3500.25    101.61 o 
   1   7   3     3090.28     3269.79     96.46 o 
   2   7   3      648.04      602.19     42.47 o 
   3   7   3     5137.16     5303.47    242.45 o 
   4   7   3    10223.01    10373.85    265.86 o 
   5   7   3     8333.31     8643.56    210.28 o 
   6   7   3     2731.56     2658.84     79.51 o 
   7   7   3      359.52      316.87     27.17 o 
   8   7   3     2315.94     2254.53     72.39 o 
   9   7   3      324.49      277.04     30.61 o 
  10   7   3       33.25        3.66     21.13 o 
  11   7   3       12.78       -0.12     16.42 o 
  12   7   3       19.72       13.75     16.59 o 
  13   7   3      452.02      435.23     33.11 o 
  14   7   3      813.01      799.90     55.43 o 
 -14   8   3        3.03       -5.66     17.34 o 
 -13   8   3       60.31       47.85     21.33 o 
 -12   8   3      122.37      109.68     42.25 o 
 -11   8   3       12.94       13.41     24.66 o 
 -10   8   3     1073.82     1041.22     34.59 o 
  -9   8   3      260.31      236.52     23.45 o 
  -8   8   3       30.89       16.93     15.61 o 
  -7   8   3       36.84       76.84     25.92 o 
  -6   8   3      270.61      290.69     18.52 o 
  -5   8   3      161.33      174.70     49.28 o 
  -4   8   3       34.90       45.46     18.49 o 
  -3   8   3      178.66      168.22     10.22 o 
  -2   8   3     1417.22     1349.53     48.80 o 
  -1   8   3     1534.34     1575.69     56.39 o 
   0   8   3        1.68       -4.38     21.88 o 
   1   8   3       51.21       60.66     26.56 o 
   2   8   3      991.11      923.39     50.62 o 
   3   8   3       77.72       50.46     21.76 o 
   4   8   3       68.51       68.86     32.96 o 
   5   8   3       56.96       35.42     22.32 o 
   6   8   3       21.83       30.83     19.68 o 
   7   8   3      116.95      114.95     30.71 o 
   8   8   3      337.23      268.00     21.37 o 
   9   8   3        5.45       31.85     14.94 o 
  10   8   3      212.39      185.76     52.09 o 
  11   8   3       90.01       52.30     29.16 o 
  12   8   3       84.89       74.04     33.06 o 
 -13   9   3       74.76       76.18     41.63 o 
 -12   9   3        7.84       14.78     22.07 o 
 -11   9   3      605.42      599.40     56.45 o 
 -10   9   3       92.87       53.00     23.60 o 
  -9   9   3      793.39      686.02     34.25 o 
  -8   9   3      683.73      683.41     59.69 o 
  -7   9   3      908.06     1064.87     87.81 o 
  -6   9   3       30.83       83.66     37.59 o 
  -5   9   3       36.42       97.21     65.18 o 
  -4   9   3     2867.87     3065.20    186.66 o 
  -3   9   3      803.85      777.07     31.52 o 
  -2   9   3      547.44      548.81     34.02 o 
  -1   9   3     3466.70     3384.88    125.03 o 
   0   9   3     3164.82     3046.83    187.18 o 
   1   9   3     1203.29     1254.52     71.23 o 
   2   9   3      880.80      949.64     95.66 o 
   3   9   3     1354.38     1381.82     61.37 o 
   4   9   3     4827.07     5179.87    122.10 o 
   5   9   3     7584.37     8030.56    296.21 o 
   6   9   3     1523.32     1563.06     92.09 o 
   7   9   3       41.21       23.51     21.76 o 
   8   9   3       14.68       19.84     24.78 o 
   9   9   3       39.70       37.15     20.03 o 
  10   9   3      132.02       67.88     35.70 o 
  11   9   3       11.79       22.85     22.55 o 
 -10  10   3      957.96      995.71     94.47 o 
  -9  10   3      340.52      364.93    172.69 o 
  -8  10   3     1483.64     1569.13    158.45 o 
  -7  10   3     1255.59     1223.74    107.58 o 
  -6  10   3     2123.23     2254.74    146.67 o 
  -5  10   3     1858.46     1910.23     97.99 o 
  -4  10   3     1162.03     1124.76     44.22 o 
  -3  10   3       23.58       34.37     29.87 o 
  -2  10   3      521.73      566.66     33.53 o 
  -1  10   3      151.42      133.02     48.62 o 
   0  10   3      305.77      216.56     71.95 o 
   1  10   3       75.86       97.53     35.20 o 
   2  10   3        2.39       20.98     17.17 o 
   3  10   3      237.49      176.26     43.13 o 
   4  10   3      447.24      485.39     83.46 o 
   5  10   3      619.45      543.56     56.43 o 
   6  10   3      283.45      197.19     58.96 o 
   7  10   3       10.70       13.95     17.04 o 
   8  10   3      270.19      239.78     80.03 o 
   9  10   3      456.27      269.35    118.65 o 
  -7  11   3      141.15       57.42     65.89 o 
  -6  11   3       20.96        2.12     48.96 o 
  -5  11   3        4.96       40.49     63.89 o 
  -4  11   3       94.67       91.96     66.55 o 
  -3  11   3      484.93      397.19    153.06 o 
  -2  11   3      579.16      505.02    139.89 o 
  -1  11   3      415.84      491.34    165.14 o 
   0  11   3      942.89     1210.25    172.79 o 
   1  11   3      888.36      807.66     82.40 o 
   2  11   3      201.83      187.84     54.28 o 
   3  11   3        3.09       12.41     20.93 o 
   4  11   3       32.32       44.22     28.11 o 
   5  11   3       57.34       40.37     23.80 o 
 -19   0   4      808.67      801.65     65.61 o 
 -18   0   4      758.70      843.99     69.59 o 
 -17   0   4     1483.92     1571.11    102.70 o 
 -16   0   4     3003.05     3346.48    111.74 o 
 -15   0   4     6202.42     6425.30    351.86 o 
 -14   0   4     4982.93     5166.83    340.89 o 
 -13   0   4     2989.66     2926.73    116.54 o 
 -12   0   4     1178.87     1197.85    149.19 o 
 -11   0   4     2859.67     2996.98    146.08 o 
 -10   0   4     3211.82     3275.07    118.25 o 
  -9   0   4     2114.44     2142.09     93.47 o 
  -8   0   4    11859.27    12221.96    746.24 o 
  -7   0   4      320.45      351.95     35.85 o 
  -6   0   4     5900.01     5884.13    480.06 o 
  -5   0   4     6496.32     6921.31    133.39 o 
  -4   0   4     4110.79     3900.01     62.01 o 
  -3   0   4     3885.12     3746.68     69.50 o 
  -2   0   4      687.56      653.21     26.87 o 
  -1   0   4      300.11      353.18     35.64 o 
   0   0   4     1188.22     1192.37     66.82 o 
   1   0   4     4159.24     3861.68     87.02 o 
   2   0   4     5033.35     4562.98     84.37 o 
   3   0   4    11951.27    12193.91    291.38 o 
   4   0   4      949.36      705.78     22.22 o 
   6   0   4    17449.39    17407.81    466.96 o 
   7   0   4     6532.94     6144.60    142.59 o 
   8   0   4     1973.12     1840.22     44.74 o 
   9   0   4      373.11      365.21     14.60 o 
  10   0   4     4172.50     4228.24    101.09 o 
  11   0   4     6256.31     6327.37    203.18 o 
  12   0   4     2574.26     2539.14     88.42 o 
  13   0   4     2100.30     2085.94     96.12 o 
  14   0   4       28.77       60.53     45.06 o 
  15   0   4      575.85      613.04     57.70 o 
  16   0   4      329.73      319.72    151.16 o 
  17   0   4      161.00      174.14    113.95 o 
 -19   1   4       22.12       23.75     27.83 o 
 -18   1   4       18.72       12.03     13.13 o 
 -17   1   4        1.12       40.43     16.51 o 
 -16   1   4        0.71       11.07     19.91 o 
 -15   1   4        7.68       12.24     15.72 o 
 -14   1   4       65.87       66.53     22.79 o 
 -13   1   4      153.68      141.65     36.65 o 
 -12   1   4      450.64      486.13     78.82 o 
 -11   1   4        9.35        5.29     18.16 o 
 -10   1   4      826.22      836.49     30.79 o 
  -9   1   4     1714.90     1787.03     61.07 o 
  -8   1   4       91.03      151.23     29.80 o 
  -7   1   4     5325.04     5377.61     91.18 o 
  -6   1   4     4375.88     4555.81     78.38 o 
  -5   1   4     7124.85     7676.59    115.64 o 
  -4   1   4     3877.46     3830.11     90.86 o 
  -3   1   4     1168.70     1062.65     29.76 o 
  -2   1   4     1756.12     1637.91     30.51 o 
  -1   1   4     1594.49     1633.71     33.50 o 
   0   1   4      252.83      272.86     18.91 o 
   1   1   4       14.49       19.22     11.52 o 
   2   1   4      967.50     1024.53     26.63 o 
   3   1   4     1967.89     2283.69     39.77 o 
   4   1   4       38.35       42.14      8.63 o 
   5   1   4      207.42      222.93     12.43 o 
   6   1   4     1144.44     1089.36     25.74 o 
   7   1   4     5983.53     6141.41    102.27 o 
   8   1   4     1983.69     2054.24     59.46 o 
   9   1   4      683.34      637.85     13.18 o 
  10   1   4      840.20      864.45     20.26 o 
  11   1   4       54.66       39.79     14.43 o 
  12   1   4      299.43      338.82     44.58 o 
  13   1   4     1056.62      976.30     31.86 o 
  14   1   4     3012.12     3083.21    111.07 o 
  15   1   4      181.61      150.38     60.58 o 
  16   1   4      511.37      522.64     82.17 o 
  17   1   4      179.08      143.50     64.78 o 
 -19   2   4      110.71      107.45     42.65 o 
 -18   2   4      297.58      287.18     85.20 o 
 -17   2   4       82.48       72.26     26.51 o 
 -16   2   4      289.68      335.04     71.99 o 
 -15   2   4      736.29      768.69     41.74 o 
 -14   2   4     1656.32     1733.71     79.26 o 
 -13   2   4      970.27      991.84     39.92 o 
 -12   2   4     1531.38     1570.14     42.76 o 
 -11   2   4     2892.86     2878.16     77.44 o 
 -10   2   4     5454.16     5562.98    107.98 o 
  -9   2   4     2090.95     2230.62     71.69 o 
  -8   2   4      162.50      199.46     45.29 o 
  -7   2   4     2553.21     2478.53     88.31 o 
  -6   2   4     2247.81     2256.73     68.80 o 
  -5   2   4      351.46      360.47     20.01 o 
  -4   2   4        3.39        6.47      8.60 o 
  -3   2   4      215.86      204.04     20.38 o 
  -2   2   4      437.33      436.31     22.81 o 
  -1   2   4     2578.15     2847.42     55.10 o 
   0   2   4      680.79      663.92     27.73 o 
   1   2   4       17.98        9.35     11.09 o 
   2   2   4      484.86      623.83     22.62 o 
   3   2   4     5490.75     5639.31    116.54 o 
   4   2   4     4964.79     5066.16     83.70 o 
   5   2   4     4345.24     4435.73     64.67 o 
   6   2   4     3598.44     3693.12     66.91 o 
   7   2   4     4550.15     4370.31     63.33 o 
   8   2   4     2346.86     2359.96     36.05 o 
   9   2   4     1495.05     1473.36     41.87 o 
  10   2   4      502.08      436.07     31.76 o 
  11   2   4     5259.64     5066.49    137.35 o 
  12   2   4      202.43      226.71     43.87 o 
  13   2   4      116.13       99.77     26.27 o 
  14   2   4     1317.72     1333.41     59.15 o 
  15   2   4      678.95      730.54     76.97 o 
  16   2   4      411.15      345.40    124.72 o 
 -19   3   4      162.88      115.31     43.14 o 
 -18   3   4        8.57       28.40     24.16 o 
 -17   3   4      286.43      296.36     56.23 o 
 -16   3   4      280.63      202.29     54.37 o 
 -15   3   4     1128.31     1072.50     34.28 o 
 -14   3   4       44.99       39.32     19.28 o 
 -13   3   4      213.66      176.76     39.57 o 
 -12   3   4       89.27       62.16     21.36 o 
 -11   3   4      143.69      153.91     30.14 o 
 -10   3   4      749.42      772.09     45.53 o 
  -9   3   4     4362.50     4384.27     90.39 o 
  -8   3   4     3094.07     3044.00     87.78 o 
  -7   3   4     2513.85     2535.26     44.96 o 
  -6   3   4     6718.00     6422.62    162.85 o 
  -5   3   4    10242.92    10323.23    241.75 o 
  -4   3   4     7039.65     7005.51    198.05 o 
  -3   3   4     6064.54     5961.11     95.25 o 
  -2   3   4     6399.40     6432.40    147.83 o 
  -1   3   4    12756.74    14273.28    234.57 o 
   0   3   4      403.17      371.44     18.39 o 
   1   3   4     2349.14     2278.44     62.56 o 
   2   3   4     2100.50     2022.37     55.40 o 
   3   3   4     8340.57     8681.88    159.39 o 
   4   3   4     2327.52     2276.53     58.01 o 
   5   3   4     2451.01     2452.77     52.93 o 
   6   3   4     1495.98     1491.89     34.87 o 
   7   3   4      481.58      463.86     15.41 o 
   8   3   4       12.94        8.06      6.65 o 
   9   3   4       78.13       91.54     20.86 o 
  10   3   4      134.13      143.23     32.08 o 
  11   3   4       26.55       31.73     13.70 o 
  12   3   4     3365.80     3555.67    109.65 o 
  13   3   4      845.04      878.09     34.47 o 
  14   3   4     1849.27     1804.12     74.37 o 
  15   3   4     1116.50     1142.57     52.23 o 
  16   3   4     1311.34     1394.86     71.67 o 
 -18   4   4      104.25       96.30     35.02 o 
 -17   4   4      703.80      676.13     59.66 o 
 -16   4   4      167.88      125.68     37.64 o 
 -15   4   4       37.67       36.47     20.09 o 
 -14   4   4        1.15       12.53     15.48 o 
 -13   4   4      766.25      696.26     42.69 o 
 -12   4   4     2798.84     2890.21     94.85 o 
 -11   4   4      373.85      426.59     34.23 o 
 -10   4   4     2445.75     2578.35    107.17 o 
  -9   4   4     3182.86     3150.65     73.47 o 
  -8   4   4      386.65      356.32     36.82 o 
  -7   4   4      153.36      163.95     24.70 o 
  -6   4   4      125.42      138.54     14.05 o 
  -5   4   4       17.75       35.31      8.78 o 
  -4   4   4     3311.82     3601.10     78.23 o 
  -3   4   4      110.71       83.66     10.79 o 
  -2   4   4       70.25       60.08     10.49 o 
  -1   4   4       29.47       35.75     39.94 o 
   0   4   4     1206.04     1158.65     67.42 o 
   1   4   4     1045.03     1188.83     38.17 o 
   2   4   4      100.93      112.40     10.72 o 
   3   4   4     3471.66     3583.55     70.28 o 
   4   4   4     1556.50     1562.16     39.55 o 
   5   4   4     1705.13     1787.63     30.79 o 
   6   4   4       11.71       29.74      7.56 o 
   7   4   4      474.16      484.12     13.45 o 
   8   4   4      195.18      190.28      9.87 o 
   9   4   4      121.06       95.78     28.31 o 
  10   4   4     2547.41     2661.06     78.75 o 
  11   4   4      477.96      450.06     35.45 o 
  12   4   4       80.40       76.58     22.17 o 
  13   4   4      210.40      121.71     36.70 o 
  14   4   4      103.70       75.74     31.68 o 
  15   4   4        7.98       17.40     20.67 o 
  16   4   4       14.25       21.20     27.41 o 
 -17   5   4      309.11      304.92     75.89 o 
 -16   5   4      474.84      464.58     52.71 o 
 -15   5   4        6.92        7.22     13.02 o 
 -14   5   4      262.67      205.44     45.73 o 
 -13   5   4       85.41       83.70     22.20 o 
 -12   5   4      624.68      702.96     39.24 o 
 -11   5   4      368.55      358.86     70.04 o 
 -10   5   4     2095.02     2134.30     65.55 o 
  -9   5   4      770.69      738.40     51.63 o 
  -8   5   4      741.49      746.63     27.12 o 
  -7   5   4     1374.13     1401.05     87.77 o 
  -6   5   4      266.55      234.04     27.99 o 
  -5   5   4     2830.23     2725.80     58.30 o 
  -4   5   4     2968.26     2997.73     77.72 o 
  -3   5   4     2780.55     2770.29     82.21 o 
  -2   5   4     7960.58     7756.89    329.82 o 
  -1   5   4     2368.22     2154.39    231.29 o 
   0   5   4     9678.06    10248.75    273.21 o 
   1   5   4     7477.65     7921.59    187.96 o 
   2   5   4     8718.08     8677.14    204.95 o 
   3   5   4     4431.27     4479.82     78.82 o 
   4   5   4     1879.26     1842.80     35.56 o 
   5   5   4     1450.68     1339.89     38.57 o 
   6   5   4      355.26      317.02     17.27 o 
   7   5   4      303.01      296.64      9.91 o 
   8   5   4      417.41      405.07     43.99 o 
   9   5   4     1057.28     1074.24     50.20 o 
  10   5   4      106.59       99.52     25.52 o 
  11   5   4     2198.58     2197.26     62.09 o 
  12   5   4       19.54       21.03     15.35 o 
  13   5   4       81.79       71.65     20.65 o 
  14   5   4      245.78      229.43     54.09 o 
  15   5   4      572.05      539.96     46.52 o 
 -17   6   4      199.32      131.75     48.50 o 
 -16   6   4      749.12      689.50     39.38 o 
 -15   6   4       69.27       79.11     26.21 o 
 -14   6   4      261.11      208.90     49.33 o 
 -13   6   4     1204.10     1174.50     48.24 o 
 -12   6   4     2212.48     2134.90     71.98 o 
 -11   6   4      938.59      963.58     31.52 o 
 -10   6   4     1192.08     1182.34     35.92 o 
  -9   6   4     2017.76     2085.34     80.73 o 
  -8   6   4     1977.28     1978.96     68.09 o 
  -7   6   4      397.49      359.68     19.94 o 
  -6   6   4      463.01      471.63     12.83 o 
  -5   6   4      361.63      370.46     25.53 o 
  -4   6   4     1078.55     1006.97     26.71 o 
  -3   6   4      188.02      169.70     21.96 o 
  -2   6   4      385.48      352.60     20.44 o 
  -1   6   4      796.37      791.11     23.74 o 
   0   6   4      133.70      141.02     34.67 o 
   1   6   4      725.07      796.63     40.21 o 
   2   6   4      570.86      641.72     46.97 o 
   3   6   4      485.06      505.05     29.94 o 
   4   6   4      596.23      570.27     30.73 o 
   5   6   4     4607.83     4670.22     92.20 o 
   6   6   4     1441.66     1407.41     41.74 o 
   7   6   4     2346.72     2156.44     66.53 o 
   8   6   4     1722.02     1738.89     50.69 o 
   9   6   4     1473.87     1339.39     58.02 o 
  10   6   4     1788.30     1803.48     48.98 o 
  11   6   4     1008.62     1041.62     35.33 o 
  12   6   4      758.57      785.24     72.83 o 
  13   6   4     1244.45     1239.35     54.91 o 
  14   6   4      778.15      786.77     41.99 o 
 -15   7   4       39.50       27.72     27.03 o 
 -14   7   4       19.60       10.50     19.87 o 
 -13   7   4      628.44      677.94     43.47 o 
 -12   7   4       36.08       15.20     19.07 o 
 -11   7   4       19.66       27.81     14.27 o 
 -10   7   4       49.11       38.75     19.18 o 
  -9   7   4       41.37       35.34     10.80 o 
  -8   7   4        6.26       14.54     11.53 o 
  -7   7   4      226.33      226.27     17.74 o 
  -6   7   4       27.32       40.22     14.68 o 
  -5   7   4       17.23       17.14      7.99 o 
  -4   7   4      946.41      929.33     34.70 o 
  -3   7   4        9.68       11.88     23.35 o 
  -2   7   4      770.08      800.57     55.52 o 
  -1   7   4     1750.91     1704.05     68.07 o 
   0   7   4     2648.14     2774.75     87.46 o 
   1   7   4     1559.14     1519.59     65.44 o 
   2   7   4      202.93      156.09     39.09 o 
   3   7   4      170.37      123.23     33.01 o 
   4   7   4       42.90       34.09     17.04 o 
   5   7   4      428.99      363.60     75.09 o 
   6   7   4       55.67       52.79     18.05 o 
   7   7   4      533.88      542.88     30.17 o 
   8   7   4       18.03        5.22     11.46 o 
   9   7   4      156.40      149.70     35.52 o 
  10   7   4        4.55        4.08     13.27 o 
  11   7   4      303.78      285.34     77.10 o 
  12   7   4      231.28      188.52     54.68 o 
  13   7   4       61.64       55.99     24.00 o 
 -14   8   4      820.39      891.02     76.47 o 
 -13   8   4      911.28     1068.57     84.53 o 
 -12   8   4     1354.40     1510.91     72.56 o 
 -11   8   4     1473.06     1708.54     96.99 o 
 -10   8   4      915.65     1066.11     33.98 o 
  -9   8   4     4127.33     4207.38    104.62 o 
  -8   8   4     5871.25     6255.00    225.07 o 
  -7   8   4     3825.24     3614.67    130.92 o 
  -6   8   4      169.89      215.63     89.95 o 
  -5   8   4      433.35      511.71     59.71 o 
  -4   8   4       38.79       30.51     43.80 o 
  -3   8   4      800.59      829.86     51.83 o 
  -2   8   4        0.87       -5.33     20.56 o 
  -1   8   4      100.24       65.42     34.12 o 
   0   8   4      451.35      423.91     64.65 o 
   1   8   4     1822.21     1885.18     69.79 o 
   2   8   4     4508.87     4805.63    147.81 o 
   3   8   4     1044.37     1049.67     43.34 o 
   4   8   4      329.72      322.32     63.59 o 
   5   8   4       43.86       36.45     14.84 o 
   6   8   4      519.93      445.39     57.34 o 
   7   8   4      466.29      523.54     63.38 o 
   8   8   4     6209.37     6629.03    130.95 o 
   9   8   4     7619.14     7567.74    674.03 o 
  10   8   4     3884.79     4044.38    315.56 o 
  11   8   4     1104.79     1097.31     52.87 o 
 -12   9   4      216.76      185.28     92.05 o 
 -11   9   4      495.13      501.10    181.87 o 
 -10   9   4        3.97       20.65     43.45 o 
  -9   9   4        7.55        0.57     31.31 o 
  -8   9   4      142.41      106.24     74.56 o 
  -7   9   4      154.01      190.66     61.40 o 
  -6   9   4       30.75       51.42     29.40 o 
  -5   9   4      121.25       94.65     41.36 o 
  -4   9   4      939.56      908.55    101.59 o 
  -3   9   4      147.47      119.42     35.64 o 
  -2   9   4      538.36      522.81     36.06 o 
  -1   9   4     1173.27     1143.82     40.94 o 
   0   9   4     2334.15     2317.62    101.31 o 
   1   9   4     1683.50     1625.79     74.33 o 
   2   9   4      133.57      156.82     44.99 o 
   3   9   4      145.21      139.07     45.08 o 
   4   9   4      407.15      404.88     35.52 o 
   5   9   4      538.88      481.42     74.32 o 
   6   9   4       22.01       40.77     20.43 o 
   7   9   4       57.74       62.47     34.97 o 
   8   9   4        6.83      -12.10     32.18 o 
   9   9   4       99.45       74.71     31.32 o 
  10   9   4       45.28       62.67     25.92 o 
 -10  10   4      552.30      558.94     73.52 o 
  -9  10   4      267.33      282.56    103.06 o 
  -8  10   4      118.28       89.56     60.49 o 
  -7  10   4       33.19       35.85     30.25 o 
  -6  10   4       20.74       39.07     45.21 o 
  -5  10   4      317.49      300.40     93.44 o 
  -4  10   4       12.21       19.19     23.49 o 
  -3  10   4      806.28      783.69     78.58 o 
  -2  10   4       12.37       10.30     20.69 o 
  -1  10   4      164.48      137.72     37.64 o 
   0  10   4      346.20      346.59     32.61 o 
   1  10   4        4.41       23.08     32.80 o 
   2  10   4      141.95      128.89     51.32 o 
   3  10   4     1034.29      975.05     93.15 o 
   4  10   4     1066.34     1124.63     94.83 o 
   5  10   4     1873.61     2017.90     78.35 o 
   6  10   4     1039.63     1121.96     92.69 o 
   7  10   4      871.44      884.17     82.59 o 
  -6  11   4      295.11      281.87    106.05 o 
  -5  11   4      442.63      325.55    159.25 o 
  -4  11   4     1232.59      963.40    372.89 o 
  -3  11   4     1952.00     1778.06    113.38 o 
  -2  11   4      826.32      800.23    108.23 o 
  -1  11   4     2241.70     2176.57     92.32 o 
   0  11   4     1464.40     1554.01     98.70 o 
   1  11   4     1869.35     2018.41     85.61 o 
   2  11   4     1705.05     1682.76     63.97 o 
   3  11   4      744.05      696.98     40.41 o 
 -19   1   5      571.84      572.17     72.14 o 
 -18   1   5      266.40      234.22     64.26 o 
 -17   1   5        1.63       22.02     15.89 o 
 -16   1   5       27.55       35.43     18.38 o 
 -15   1   5       58.50       25.85     21.97 o 
 -14   1   5        4.68       -0.10     20.07 o 
 -13   1   5      265.02      269.45     61.98 o 
 -12   1   5      180.62      256.49     54.26 o 
 -11   1   5     2271.14     2414.90     68.97 o 
 -10   1   5     6110.05     6085.35    120.54 o 
  -9   1   5     5762.76     5762.86    166.18 o 
  -8   1   5     7592.82     7250.76    172.63 o 
  -7   1   5     6275.37     6515.80    155.24 o 
  -6   1   5     6908.72     7180.49    138.06 o 
  -5   1   5     4963.19     4980.48    112.87 o 
  -4   1   5      699.81      614.83     20.40 o 
  -3   1   5      295.72      224.72     49.05 o 
  -2   1   5     6205.52     6488.22    162.89 o 
  -1   1   5     8688.09     9037.58    365.48 o 
   0   1   5     1188.55     1085.82     82.23 o 
   1   1   5     1129.15     1023.35     49.38 o 
   2   1   5     4105.92     3938.48     96.82 o 
   3   1   5     2417.92     2286.72     68.09 o 
   4   1   5      763.32      751.98     25.40 o 
   5   1   5       81.78       75.85     13.43 o 
   6   1   5     1072.70     1076.24     19.13 o 
   7   1   5      429.25      399.89     14.23 o 
   8   1   5     2202.70     2189.37     39.05 o 
   9   1   5    12343.94    12700.78    224.68 o 
  10   1   5     2590.03     2508.32     60.93 o 
  11   1   5     2193.01     2139.54     57.38 o 
  12   1   5      442.45      531.67     34.57 o 
  13   1   5     3278.97     3392.64    105.45 o 
  14   1   5     1709.14     1706.92     84.23 o 
  15   1   5      961.89     1027.59     48.83 o 
  16   1   5     1014.39     1027.14     74.27 o 
 -19   2   5     1044.30     1071.56     57.86 o 
 -18   2   5     1357.55     1440.53     74.03 o 
 -17   2   5      758.01      745.59     33.68 o 
 -16   2   5      645.53      571.64     35.71 o 
 -15   2   5      182.07      143.98     33.46 o 
 -14   2   5       60.65       55.89     23.20 o 
 -13   2   5      111.53      114.09     29.65 o 
 -12   2   5      147.76      150.25     35.14 o 
 -11   2   5     3377.50     3467.34    107.94 o 
 -10   2   5       28.30        6.96     20.44 o 
  -9   2   5     2474.23     2564.17     63.31 o 
  -8   2   5      646.69      601.27     47.41 o 
  -7   2   5     1839.08     1821.18     59.85 o 
  -6   2   5      186.09      189.94     13.45 o 
  -5   2   5      846.35      873.97     38.29 o 
  -4   2   5       29.23       28.49     10.21 o 
  -3   2   5      405.59      407.27     28.41 o 
  -2   2   5     2172.13     1967.90     84.88 o 
  -1   2   5     3454.22     3404.70    113.75 o 
   0   2   5     7941.12     8096.45    266.10 o 
   1   2   5     2016.66     1830.38     91.97 o 
   2   2   5     9944.25    10410.62    147.96 o 
   3   2   5     2690.03     2690.87     68.72 o 
   4   2   5     2250.99     2222.90     54.14 o 
   5   2   5     2408.94     2570.11     52.59 o 
   6   2   5     2078.26     2097.03     36.69 o 
   7   2   5      601.93      537.28     19.15 o 
   8   2   5     2384.18     2457.46     48.41 o 
   9   2   5      490.97      486.31     18.80 o 
  10   2   5      911.86      882.63     29.66 o 
  11   2   5      186.56      161.34     28.54 o 
  12   2   5     1058.59     1075.49     73.42 o 
  13   2   5      943.50      975.56     33.42 o 
  14   2   5      884.96      940.33     49.54 o 
  15   2   5      458.84      507.95     36.62 o 
 -18   3   5       11.44       18.86     21.46 o 
 -17   3   5        7.63       15.22     24.04 o 
 -16   3   5      149.66      124.93     27.99 o 
 -15   3   5       26.20       32.80     18.93 o 
 -14   3   5        0.48        7.60     16.83 o 
 -13   3   5     2483.43     2452.17     95.72 o 
 -12   3   5     1353.55     1343.24     55.99 o 
 -11   3   5       23.73       24.09     15.55 o 
 -10   3   5      637.92      626.19     34.50 o 
  -9   3   5      813.14      794.28     45.43 o 
  -8   3   5        4.98       11.74     13.96 o 
  -7   3   5      192.42      222.48     43.68 o 
  -6   3   5     1641.05     1542.76     51.66 o 
  -5   3   5     4363.07     4277.67    105.92 o 
  -4   3   5     1504.59     1478.52     65.39 o 
  -3   3   5     4380.57     4654.14     94.15 o 
  -2   3   5     3263.98     3445.62    102.62 o 
  -1   3   5     2094.74     2023.83    107.88 o 
   0   3   5     1054.11     1061.32     56.49 o 
   1   3   5        8.84       16.13      8.88 o 
   2   3   5      447.18      471.00     19.22 o 
   3   3   5      488.13      466.20     15.99 o 
   4   3   5      854.07      899.48     20.16 o 
   5   3   5     3664.88     3776.37    108.30 o 
   6   3   5       88.54       88.11     13.65 o 
   7   3   5       74.63       69.69     13.47 o 
   8   3   5     1631.48     1617.62     31.28 o 
   9   3   5     1584.98     1518.81     64.37 o 
  10   3   5      320.46      268.29     52.45 o 
  11   3   5      207.76      173.49     35.59 o 
  12   3   5      697.96      699.38     64.68 o 
  13   3   5      948.88      992.82     50.64 o 
  14   3   5      813.00      778.64     37.37 o 
  15   3   5      525.74      530.82     64.29 o 
 -18   4   5      198.36      248.40     63.59 o 
 -17   4   5     1560.16     1707.65     64.27 o 
 -16   4   5     1868.41     1896.63     99.35 o 
 -15   4   5     1913.92     2014.44     71.55 o 
 -14   4   5     3700.57     3871.16     96.16 o 
 -13   4   5     2275.83     2395.91     83.31 o 
 -12   4   5      862.80      866.85     45.08 o 
 -11   4   5      487.39      490.63     31.93 o 
 -10   4   5      908.15      906.52     35.76 o 
  -9   4   5     1004.36      920.24     40.79 o 
  -8   4   5      547.64      500.64     24.46 o 
  -7   4   5      223.99      198.53     33.10 o 
  -6   4   5      428.69      513.62     29.39 o 
  -5   4   5       30.39       41.20     13.79 o 
  -4   4   5      364.15      335.56     14.28 o 
  -3   4   5       71.04      101.93     18.98 o 
  -2   4   5     2589.95     2643.44     67.93 o 
  -1   4   5     3302.96     3409.88     83.20 o 
   0   4   5     5596.16     5618.59    132.31 o 
   1   4   5     3437.49     3387.54     66.98 o 
   2   4   5     5775.94     5673.00     97.57 o 
   3   4   5     3519.41     3592.30     62.35 o 
   4   4   5    10425.13    10480.98     71.51 o 
   5   4   5     3249.18     3272.15     59.53 o 
   6   4   5     3080.56     2996.98     58.36 o 
   7   4   5     4830.59     5126.39     92.95 o 
   8   4   5     3031.62     3197.46     78.12 o 
   9   4   5      605.54      657.42     22.61 o 
  10   4   5     4495.32     4223.96    208.73 o 
  11   4   5     2368.19     2317.42     64.87 o 
  12   4   5     1314.95     1226.07     74.73 o 
  13   4   5      571.32      615.46     48.65 o 
  14   4   5       39.56       48.35     28.51 o 
  15   4   5       12.73       14.15     19.84 o 
 -17   5   5      538.66      420.25    121.53 o 
 -16   5   5      392.06      380.04     66.90 o 
 -15   5   5      146.93      139.71     38.03 o 
 -14   5   5      578.12      610.40     47.12 o 
 -13   5   5     1516.72     1563.42     58.65 o 
 -12   5   5       25.07        7.85     17.64 o 
 -11   5   5      143.78      141.44     37.08 o 
 -10   5   5      744.11      709.80     47.54 o 
  -9   5   5     2209.52     2119.37    128.94 o 
  -8   5   5     1517.10     1553.27     67.06 o 
  -7   5   5       23.36       41.91     24.29 o 
  -6   5   5      380.33      404.29     39.05 o 
  -5   5   5       26.67       33.40     16.72 o 
  -4   5   5      261.98      278.49     36.57 o 
  -3   5   5      172.40      191.24     30.29 o 
  -2   5   5     2735.91     2946.68    149.81 o 
  -1   5   5      903.75      970.83     82.84 o 
   0   5   5     1684.00     1661.86     29.35 o 
   1   5   5        7.98        9.18     11.23 o 
   2   5   5       46.19       62.99     17.21 o 
   3   5   5      987.22     1031.85     29.98 o 
   4   5   5     1193.42     1197.31     37.05 o 
   5   5   5        2.05        4.05      4.01 o 
   6   5   5       96.17       85.56     16.84 o 
   7   5   5      636.11      628.23     21.82 o 
   8   5   5       44.36       32.69     12.32 o 
   9   5   5       19.05       13.99     11.38 o 
  10   5   5       28.84       21.89     16.55 o 
  11   5   5      634.90      602.83     34.59 o 
  12   5   5      605.00      557.96     29.39 o 
  13   5   5      415.43      413.40     45.76 o 
  14   5   5      270.74      292.26     76.24 o 
 -16   6   5       78.00       79.04     30.48 o 
 -15   6   5      658.35      800.84     66.23 o 
 -14   6   5      880.92     1042.52     68.57 o 
 -13   6   5     1359.40     1426.97     68.29 o 
 -12   6   5     2283.33     2272.93     70.21 o 
 -11   6   5     2165.49     2127.14     84.11 o 
 -10   6   5     2175.27     2091.39     76.74 o 
  -9   6   5      247.45      231.65     35.85 o 
  -8   6   5       55.05       40.83     20.29 o 
  -7   6   5      713.44      747.57     26.28 o 
  -6   6   5      672.63      687.86     28.17 o 
  -5   6   5      140.84      127.04     16.45 o 
  -4   6   5      981.23      963.60    161.70 o 
  -3   6   5      830.73      805.53     49.59 o 
  -2   6   5      152.92      200.77     67.08 o 
  -1   6   5       23.45      -33.83     39.99 o 
   0   6   5       40.64       50.85     13.18 o 
   1   6   5      376.60      382.64     25.34 o 
   2   6   5      274.88      270.75      9.73 o 
   3   6   5     2020.65     1933.18     75.03 o 
   4   6   5      215.89      205.99      9.83 o 
   5   6   5     7696.22     7517.79    189.53 o 
   6   6   5     2358.55     2322.46     58.14 o 
   7   6   5     4209.81     4222.18    113.20 o 
   8   6   5     3681.16     3783.84    112.57 o 
   9   6   5     2142.70     2100.82     98.55 o 
  10   6   5      573.43      556.61     55.15 o 
  11   6   5      136.88      107.19     35.49 o 
  12   6   5      253.47      188.56     51.60 o 
  13   6   5       89.98       52.30     27.68 o 
 -15   7   5      331.57      362.68     44.28 o 
 -14   7   5      317.33      368.44     57.07 o 
 -13   7   5        5.61      -22.98     24.18 o 
 -12   7   5      317.49      353.10     52.99 o 
 -11   7   5      385.36      414.32     60.18 o 
 -10   7   5      560.37      539.93     82.55 o 
  -9   7   5      459.11      439.30     40.36 o 
  -8   7   5      814.39      774.71     26.68 o 
  -7   7   5     3710.58     3710.11    121.48 o 
  -6   7   5     1347.33     1387.23     35.63 o 
  -5   7   5     4088.95     4059.31    193.16 o 
  -4   7   5     6017.57     6264.54    291.02 o 
  -3   7   5     8051.73     8353.68    441.29 o 
  -2   7   5     1674.49     1801.90    113.59 o 
  -1   7   5     1788.61     1949.38     85.86 o 
   0   7   5     2035.35     1957.33     77.71 o 
   1   7   5     2063.61     2190.36    113.87 o 
   2   7   5      396.41      356.52     92.08 o 
   3   7   5      189.03      218.30     45.35 o 
   4   7   5      490.54      484.53     81.71 o 
   5   7   5        6.71       15.35     19.09 o 
   6   7   5     1138.52     1050.69     37.62 o 
   7   7   5      243.73      225.39     54.94 o 
   8   7   5        6.25       -3.52     32.72 o 
   9   7   5       12.59       10.41     32.28 o 
  10   7   5      490.48      361.45    112.78 o 
  11   7   5     1519.49     1405.11    100.90 o 
  12   7   5      466.49      349.99     98.77 o 
 -13   8   5       60.48       29.80     38.17 o 
 -12   8   5       66.24       32.64     45.42 o 
 -11   8   5        6.47       21.68     24.31 o 
 -10   8   5      206.35      107.97     60.26 o 
  -9   8   5       11.02       26.52     22.88 o 
  -8   8   5        2.01       15.45     40.06 o 
  -7   8   5       19.49       15.24     33.49 o 
  -6   8   5     1914.07     1948.15    138.56 o 
  -5   8   5      219.63      221.79     61.89 o 
  -4   8   5       53.96       -8.38     48.14 o 
  -3   8   5        0.78       27.46     20.90 o 
  -2   8   5      350.49      334.35     76.33 o 
  -1   8   5      190.18      161.68     48.20 o 
   0   8   5      105.94       92.88     28.94 o 
   1   8   5      115.45       97.01     26.23 o 
   2   8   5        0.56       -3.48     21.09 o 
   3   8   5      255.00      231.82     57.08 o 
   4   8   5      434.61      425.90     42.88 o 
   5   8   5       46.62       40.31     16.43 o 
   6   8   5     1124.70     1004.19     47.40 o 
   7   8   5        4.96       11.80     34.47 o 
   8   8   5       76.56       68.17     37.31 o 
   9   8   5      177.48      142.91     38.19 o 
  10   8   5       66.67       36.19     22.39 o 
 -11   9   5      413.48      327.96    154.06 o 
 -10   9   5      339.69      348.15    133.01 o 
  -9   9   5      287.60      357.52    113.15 o 
  -8   9   5     2103.64     1981.04    106.61 o 
  -7   9   5      741.55      782.03     90.52 o 
  -6   9   5      762.57      918.31    103.00 o 
  -5   9   5     3619.99     3759.87    184.04 o 
  -4   9   5     4362.29     4556.02    228.10 o 
  -3   9   5     2152.72     2284.14     92.88 o 
  -2   9   5     1148.64     1249.39     63.52 o 
  -1   9   5      321.10      328.44    101.38 o 
   0   9   5      846.72      874.08     43.84 o 
   1   9   5     1851.98     1823.72     76.56 o 
   2   9   5      237.26      179.84     52.60 o 
   3   9   5       12.28        2.60     18.25 o 
   4   9   5      126.55       98.98     36.18 o 
   5   9   5        6.48       10.91     34.75 o 
   6   9   5      634.95      583.75     38.89 o 
   7   9   5      841.47      884.97     45.91 o 
   8   9   5      284.77      236.30     72.79 o 
  -9  10   5       54.43       25.05     69.39 o 
  -8  10   5       99.35       35.69     49.72 o 
  -7  10   5      209.94      191.40     80.68 o 
  -6  10   5       83.76       30.78     51.10 o 
  -5  10   5      201.46      209.56     72.07 o 
  -4  10   5      566.42      503.81     40.66 o 
  -3  10   5      166.53      166.98     52.73 o 
  -2  10   5       11.79       16.36     15.49 o 
  -1  10   5       21.73       21.20     25.62 o 
   0  10   5       23.49       24.30     17.46 o 
   1  10   5      128.82       94.90     34.61 o 
   2  10   5     1135.63     1172.36    209.83 o 
   3  10   5      762.56      875.40    122.32 o 
   4  10   5      976.75     1057.80     97.74 o 
   5  10   5      851.78      790.89     58.15 o 
  -2  11   5      100.57      113.04     38.73 o 
  -1  11   5       19.72       24.62     24.06 o 
 -18   0   6       25.66       45.60     48.35 o 
 -17   0   6      234.38      160.84     78.01 o 
 -16   0   6      444.01      416.78    112.90 o 
 -15   0   6     1299.73     1189.62     96.05 o 
 -14   0   6     1245.64     1213.28    140.76 o 
 -13   0   6      375.89      307.92     74.97 o 
 -12   0   6     5629.47     5595.50    231.60 o 
 -11   0   6      345.63      355.11     92.57 o 
 -10   0   6     3377.32     3452.08    128.24 o 
  -9   0   6      835.49      869.79     89.31 o 
  -8   0   6      136.84      177.92     78.94 o 
  -7   0   6       95.22       64.45     40.87 o 
  -6   0   6       21.09       15.57     32.58 o 
  -5   0   6     1530.21     1405.88    109.03 o 
  -4   0   6    12886.10    13725.73    667.55 o 
  -3   0   6    19436.73    20979.20    223.03 o 
  -2   0   6     9268.58     9902.83    466.75 o 
  -1   0   6     8099.77     7742.16    367.77 o 
   0   0   6      879.26      687.79     62.47 o 
   1   0   6     7105.33     7186.42    341.31 o 
   2   0   6     1616.46     1662.73     80.94 o 
   3   0   6     1237.88     1168.96     66.87 o 
   4   0   6     6648.34     7061.81    238.95 o 
   5   0   6     4808.65     4952.04    110.57 o 
   6   0   6     1535.86     1550.57     56.44 o 
   7   0   6      498.81      476.79     33.14 o 
   8   0   6     1837.04     1905.61     74.08 o 
   9   0   6    11247.76    11190.33    146.21 o 
  10   0   6     3505.41     3538.38    120.08 o 
  11   0   6     1232.39     1251.91     56.71 o 
  12   0   6       63.56       67.17     30.52 o 
  13   0   6      819.06      755.77     54.22 o 
  14   0   6      411.58      464.06     48.67 o 
  15   0   6      169.09      221.01     71.42 o 
 -18   1   6        0.42        3.57     20.30 o 
 -17   1   6       67.07       62.73     21.85 o 
 -16   1   6        1.04        2.43     23.83 o 
 -15   1   6      186.07      220.45     51.64 o 
 -14   1   6     1854.62     1881.70     78.70 o 
 -13   1   6      146.75      143.42     37.79 o 
 -12   1   6      615.02      525.51     50.56 o 
 -11   1   6     2170.76     2011.51     64.42 o 
 -10   1   6      251.63      283.13     52.75 o 
  -9   1   6      116.60      108.97     41.99 o 
  -8   1   6       15.32       28.99     12.97 o 
  -7   1   6       22.22       -6.61     21.79 o 
  -6   1   6      204.96      176.04     65.39 o 
  -5   1   6      520.70      549.91     55.51 o 
  -4   1   6      355.85      330.86    103.61 o 
  -3   1   6      551.17      543.00    137.33 o 
  -2   1   6     2648.63     2562.59     97.59 o 
  -1   1   6       26.72       42.72     25.16 o 
   0   1   6     1307.14     1275.76     63.81 o 
   1   1   6       17.41        5.32     28.34 o 
   2   1   6       65.78       80.88     13.18 o 
   3   1   6      315.99      337.47     21.58 o 
   4   1   6      241.73      248.92     36.11 o 
   5   1   6      150.52      143.99     20.21 o 
   6   1   6     2618.85     2549.98     54.53 o 
   7   1   6       14.92       24.57      9.34 o 
   8   1   6     1006.84     1035.93     22.29 o 
   9   1   6     1575.21     1504.35     37.88 o 
  10   1   6     2541.69     2553.27     86.05 o 
  11   1   6       92.08       64.45     19.24 o 
  12   1   6       29.63       26.57     14.77 o 
  13   1   6       85.59       65.48     19.87 o 
  14   1   6      328.55      243.51     43.64 o 
 -18   2   6      567.10      620.48     63.86 o 
 -17   2   6      770.01      690.80     47.65 o 
 -16   2   6      728.53      689.50     42.23 o 
 -15   2   6      319.17      292.69     56.60 o 
 -14   2   6      945.58      837.70     32.73 o 
 -13   2   6     1038.96     1103.85     89.69 o 
 -12   2   6       73.99       60.78     21.13 o 
 -11   2   6      461.88      400.60     80.72 o 
 -10   2   6      194.72      173.91     39.94 o 
  -9   2   6        0.69        9.23     14.28 o 
  -8   2   6      267.55      288.47     56.03 o 
  -7   2   6      197.79      217.51     56.09 o 
  -6   2   6       22.40       47.53     21.57 o 
  -5   2   6     2136.31     2251.68    111.76 o 
  -4   2   6     2632.11     2622.04     52.92 o 
  -3   2   6     1304.26     1224.50     52.16 o 
  -2   2   6      171.26      186.58     33.96 o 
  -1   2   6     2208.32     2109.00     75.07 o 
   0   2   6     5108.46     5084.24    180.14 o 
   1   2   6     4765.23     4811.29    136.14 o 
   2   2   6     3034.03     3215.36     76.63 o 
   3   2   6     4167.17     4151.22     74.66 o 
   4   2   6     4555.80     4439.83    124.94 o 
   5   2   6     2253.96     2214.26     52.81 o 
   6   2   6       34.85       37.95      9.27 o 
   7   2   6     3834.10     3669.93     70.16 o 
   8   2   6      464.64      445.59     20.05 o 
   9   2   6      311.86      361.08     16.64 o 
  10   2   6      292.01      220.59     42.08 o 
  11   2   6       13.60        9.39     14.85 o 
  12   2   6       25.65       14.91     16.68 o 
  13   2   6        4.86        8.92     11.89 o 
  14   2   6        9.98        5.48     19.49 o 
 -18   3   6       75.55       60.06     24.57 o 
 -17   3   6       20.55       50.62     24.57 o 
 -16   3   6      291.80      300.01     81.31 o 
 -15   3   6      635.25      690.16     82.03 o 
 -14   3   6     2194.49     2210.37     62.93 o 
 -13   3   6     3910.33     3875.78    130.65 o 
 -12   3   6     1536.38     1546.93     64.61 o 
 -11   3   6      825.94      828.21     42.41 o 
 -10   3   6     3075.99     3162.58     94.44 o 
  -9   3   6     3822.69     3639.52    114.73 o 
  -8   3   6     1682.07     1685.08     68.37 o 
  -7   3   6      769.92      831.30     86.35 o 
  -6   3   6     1731.30     1759.43     72.67 o 
  -5   3   6     5821.41     5880.81    137.76 o 
  -4   3   6      926.86      969.51     78.12 o 
  -3   3   6     1329.27     1252.52     63.52 o 
  -2   3   6     2264.96     2198.91     79.92 o 
  -1   3   6     7095.66     7348.55    156.26 o 
   0   3   6     1614.14     1550.93     95.57 o 
   1   3   6      395.96      429.88     39.83 o 
   2   3   6       24.93       28.00     11.06 o 
   3   3   6        6.57       15.99      9.05 o 
   4   3   6      532.04      539.83     21.39 o 
   5   3   6     4188.90     4304.90     86.48 o 
   6   3   6     2620.79     2638.34     63.56 o 
   7   3   6      966.87      902.90     22.72 o 
   8   3   6     5065.49     5282.97    108.23 o 
   9   3   6      910.65     1010.07     40.57 o 
  10   3   6     2602.38     2695.63     62.76 o 
  11   3   6     1818.59     1825.82     64.50 o 
  12   3   6     1375.35     1360.95     56.69 o 
  13   3   6     1501.27     1547.77     62.00 o 
  14   3   6      651.90      718.83     41.44 o 
 -17   4   6      448.12      362.62    101.36 o 
 -16   4   6       18.26       30.20     23.94 o 
 -15   4   6       85.65      115.28     35.32 o 
 -14   4   6       49.64       37.17     17.77 o 
 -13   4   6       51.86       51.15     21.92 o 
 -12   4   6       20.37        7.11     20.35 o 
 -11   4   6       66.64       60.18     24.48 o 
 -10   4   6       13.61       17.78     10.87 o 
  -9   4   6      417.01      394.46     31.72 o 
  -8   4   6     3661.66     3604.19    109.63 o 
  -7   4   6      171.09      138.51     43.42 o 
  -6   4   6      761.11      724.83     26.62 o 
  -5   4   6     3038.04     2838.40    101.96 o 
  -4   4   6      933.22      917.22     44.78 o 
  -3   4   6      173.01      166.63     18.08 o 
  -2   4   6       23.51       24.25     10.24 o 
  -1   4   6      245.29      223.10     19.74 o 
   0   4   6      528.68      492.01     14.76 o 
   1   4   6        5.72        3.64      6.52 o 
   2   4   6        0.35       11.81      8.59 o 
   3   4   6      297.83      306.82     13.75 o 
   4   4   6     2568.29     2600.91     57.38 o 
   5   4   6      355.15      373.95     20.70 o 
   6   4   6     1014.22     1021.65     36.02 o 
   7   4   6      812.66      844.04     20.21 o 
   8   4   6      373.13      384.52     21.84 o 
   9   4   6      724.06      706.89     40.65 o 
  10   4   6      421.55      431.73     22.39 o 
  11   4   6      260.63      251.87     65.68 o 
  12   4   6      162.79      121.95     43.54 o 
  13   4   6       42.97       23.20     17.14 o 
 -16   5   6      218.45      159.90     48.29 o 
 -15   5   6       17.27       27.78     17.99 o 
 -14   5   6       38.22       41.17     19.17 o 
 -13   5   6      153.71      168.16     42.48 o 
 -12   5   6     1072.41     1123.60     89.89 o 
 -11   5   6     1798.97     1945.79     82.47 o 
 -10   5   6      575.97      573.66     32.77 o 
  -9   5   6     2560.22     2623.67    108.13 o 
  -8   5   6     4788.27     4713.77    168.01 o 
  -7   5   6     5793.99     5855.34    208.40 o 
  -6   5   6     7862.50     7794.98    302.25 o 
  -5   5   6     1894.94     1811.95     86.37 o 
  -4   5   6     3069.51     2956.08     90.61 o 
  -3   5   6      797.66      793.76     61.04 o 
  -2   5   6      413.74      450.92    125.04 o 
  -1   5   6       98.85       58.59     45.79 o 
   0   5   6       15.89       21.19     14.60 o 
   1   5   6      163.68      177.65     36.40 o 
   2   5   6     1321.56     1357.36     21.82 o 
   3   5   6        1.81        7.84     10.01 o 
   4   5   6      367.74      350.72     25.23 o 
   5   5   6      425.95      433.64     19.98 o 
   6   5   6      124.83      106.81     20.28 o 
   7   5   6     1676.27     1587.33     43.34 o 
   8   5   6      747.51      743.22     28.81 o 
   9   5   6     1977.39     1951.13     65.59 o 
  10   5   6     1897.48     2015.36    115.98 o 
  11   5   6     1544.21     1661.89     56.12 o 
  12   5   6     2317.18     2326.65     75.62 o 
  13   5   6     2153.62     2018.19     79.47 o 
 -15   6   6      494.65      506.28     62.45 o 
 -14   6   6      546.04      481.43     71.05 o 
 -13   6   6      472.90      505.56     92.39 o 
 -12   6   6      231.93      238.53     50.11 o 
 -11   6   6        7.23       21.94     10.34 o 
 -10   6   6        2.95       19.02     27.50 o 
  -9   6   6        5.22        7.80     14.99 o 
  -8   6   6      150.83      162.37     17.11 o 
  -7   6   6      384.45      390.95     57.39 o 
  -6   6   6     1376.87     1558.25    100.60 o 
  -5   6   6     1703.10     1654.84    107.75 o 
  -4   6   6       11.12       10.27     23.61 o 
  -3   6   6      496.76      512.08    110.47 o 
  -2   6   6     1039.22      986.73     82.02 o 
  -1   6   6      871.61      881.78     32.18 o 
   0   6   6      419.28      467.46     22.26 o 
   1   6   6     4420.51     4523.29    131.20 o 
   2   6   6     2821.03     2888.90     87.44 o 
   3   6   6     3702.30     3750.97     97.48 o 
   4   6   6     1286.46     1327.26     32.18 o 
   5   6   6     1270.76     1243.50     54.07 o 
   6   6   6     2964.27     3047.40     97.50 o 
   7   6   6     1538.66     1405.53     45.77 o 
   8   6   6      120.72      107.46     33.86 o 
   9   6   6      106.58       81.70     26.39 o 
  10   6   6      330.88      328.77    111.27 o 
  11   6   6      176.02       98.17     40.98 o 
  12   6   6       21.05       51.25     25.60 o 
 -14   7   6       31.29      -18.16     45.76 o 
 -13   7   6       25.62       12.97     28.86 o 
 -12   7   6        1.83       16.63     21.19 o 
 -11   7   6      333.23      298.61     77.93 o 
 -10   7   6      282.11      230.93     79.70 o 
  -9   7   6      400.48      326.09    114.43 o 
  -8   7   6     1822.75     1795.80     86.27 o 
  -7   7   6       38.63      -15.80     40.26 o 
  -6   7   6      115.26      114.06     49.65 o 
  -5   7   6      573.69      538.75    158.90 o 
  -4   7   6     1185.04     1161.02     59.31 o 
  -3   7   6      577.25      556.55    176.61 o 
  -2   7   6       10.53       47.84     29.79 o 
  -1   7   6      315.89      325.79     79.87 o 
   0   7   6      561.67      527.06     49.94 o 
   1   7   6       43.43       67.04     24.58 o 
   2   7   6       23.85       15.04     20.75 o 
   3   7   6      114.57       96.49     33.33 o 
   4   7   6      636.66      536.04     46.80 o 
   5   7   6       85.61       62.23     24.31 o 
   6   7   6       25.73       32.89     21.25 o 
   7   7   6      355.78      361.36     87.09 o 
   8   7   6       88.47       57.07     29.26 o 
   9   7   6       14.25       23.63     29.85 o 
  10   7   6      231.56      148.51     57.04 o 
 -12   8   6      478.98      383.99    125.44 o 
 -11   8   6       28.30       49.20     33.27 o 
 -10   8   6      780.82      697.25    170.79 o 
  -9   8   6        8.66        0.88     32.52 o 
  -8   8   6        4.89       28.32     36.87 o 
  -7   8   6      603.39      618.01     77.56 o 
  -6   8   6       88.47       75.64     39.52 o 
  -5   8   6       48.80       76.26     44.49 o 
  -4   8   6       82.83       81.20     43.01 o 
  -3   8   6      181.54      170.81     82.48 o 
  -2   8   6     4048.11     3974.85    121.53 o 
  -1   8   6     3469.05     3520.43    106.87 o 
   0   8   6     2442.57     2543.88     87.62 o 
   1   8   6     1569.00     1686.20     69.01 o 
   2   8   6     5412.64     5361.68    182.63 o 
   3   8   6     1859.24     2041.40     83.02 o 
   4   8   6     2760.18     2721.06    121.05 o 
   5   8   6     2758.65     2687.43    112.93 o 
   6   8   6     3578.56     3691.22    149.08 o 
   7   8   6     2178.50     2055.26     90.94 o 
   8   8   6      496.30      494.37     96.77 o 
   9   8   6       19.59       48.01     28.12 o 
 -10   9   6      450.24      303.16    116.82 o 
  -9   9   6      110.20       85.19     43.52 o 
  -8   9   6     1397.64     1521.87    134.30 o 
  -7   9   6      348.35      305.62    127.71 o 
  -6   9   6      628.20      583.29    200.51 o 
  -5   9   6      535.59      481.24    192.34 o 
  -4   9   6     1362.89     1314.79    112.35 o 
  -3   9   6      963.43      980.17     62.04 o 
  -2   9   6       11.81        7.42     47.16 o 
  -1   9   6      629.01      614.07     51.71 o 
   0   9   6      529.79      467.25    107.41 o 
   1   9   6        7.27       25.91     24.82 o 
   2   9   6        0.06       -4.94     24.39 o 
   3   9   6        2.40       -1.48     38.39 o 
   4   9   6       66.20       32.72     21.84 o 
   5   9   6      162.23      124.71     45.54 o 
   6   9   6       61.99       44.09     40.02 o 
  -7  10   6      145.25      110.76     57.59 o 
  -6  10   6      524.29      347.90    147.35 o 
  -5  10   6       86.71       47.17     42.13 o 
  -4  10   6      612.74      702.06     99.07 o 
  -3  10   6       45.25       55.04     29.94 o 
  -2  10   6      451.35      521.60    102.77 o 
  -1  10   6     1589.41     1647.68     75.08 o 
   0  10   6      819.18      839.17     93.29 o 
   1  10   6     1141.77     1063.66     67.19 o 
   2  10   6      806.14      773.44     79.08 o 
   3  10   6      416.03      279.59     78.73 o 
 -18   1   7      804.11      785.68     47.06 o 
 -17   1   7     1196.58     1215.12     52.53 o 
 -16   1   7      414.40      456.44     99.88 o 
 -15   1   7      379.28      429.53    104.77 o 
 -14   1   7      958.50      882.12     36.42 o 
 -13   1   7     1708.66     1787.34     78.64 o 
 -12   1   7     2233.68     2216.87     77.84 o 
 -11   1   7      961.72      997.29     49.62 o 
 -10   1   7      590.60      597.97     37.09 o 
  -9   1   7     2169.50     2387.55     84.05 o 
  -8   1   7     2945.30     3017.74     93.89 o 
  -7   1   7     1123.90     1094.18     67.53 o 
  -6   1   7     1345.17     1417.54     75.72 o 
  -5   1   7     3150.84     2964.91    103.05 o 
  -4   1   7     1991.99     2074.97    149.72 o 
  -3   1   7     1232.90     1107.66     51.61 o 
  -2   1   7      501.24      562.58    135.55 o 
  -1   1   7        6.25        8.42     16.86 o 
   0   1   7      312.58      344.16     86.03 o 
   1   1   7     2235.96     2248.74     55.72 o 
   2   1   7     2145.80     2044.58     65.11 o 
   3   1   7      497.48      527.83     27.62 o 
   4   1   7     1297.93     1282.58     29.05 o 
   5   1   7     8283.02     8689.82    172.48 o 
   6   1   7     3059.27     3162.03     94.99 o 
   7   1   7     4647.50     4649.97    111.45 o 
   8   1   7     1067.81     1100.43     29.08 o 
   9   1   7     2719.82     2698.45     55.17 o 
  10   1   7      533.58      545.77     21.71 o 
  11   1   7      204.72      244.68     54.79 o 
  12   1   7     1385.62     1375.07     50.05 o 
  13   1   7     4085.96     4350.28     98.87 o 
 -17   2   7      140.06       91.96     29.01 o 
 -16   2   7      294.22      245.63     70.99 o 
 -15   2   7     2335.57     2346.32    125.17 o 
 -14   2   7      344.97      277.43     71.18 o 
 -13   2   7     1254.80     1162.60     48.48 o 
 -12   2   7      104.45       70.29     25.90 o 
 -11   2   7        5.28        4.20     22.15 o 
 -10   2   7      494.42      583.94     71.87 o 
  -9   2   7      643.33      624.42     38.02 o 
  -8   2   7     3186.68     3124.47    109.51 o 
  -7   2   7     4543.16     4429.09    160.10 o 
  -6   2   7     3183.74     2980.43    122.47 o 
  -5   2   7     2094.37     2115.57    109.14 o 
  -4   2   7     2954.29     3081.53    151.16 o 
  -3   2   7      408.19      408.41    103.33 o 
  -2   2   7     1415.03     1398.16     98.98 o 
  -1   2   7       30.23       43.69     37.10 o 
   0   2   7      195.10      217.04     70.43 o 
   1   2   7     1421.51     1565.34     62.19 o 
   2   2   7     2446.53     2526.35     62.96 o 
   3   2   7     1398.89     1373.05     39.57 o 
   4   2   7     6690.56     6776.65    159.65 o 
   5   2   7     3710.49     3713.39     92.72 o 
   6   2   7     2775.83     2800.40     70.61 o 
   7   2   7       39.76       44.82     13.13 o 
   8   2   7      119.79      122.36     21.67 o 
   9   2   7       23.34       18.11     13.17 o 
  10   2   7        4.00       11.31     13.28 o 
  11   2   7      329.90      276.43     68.45 o 
  12   2   7      907.25      922.74     35.38 o 
  13   2   7      609.01      572.64     36.35 o 
 -17   3   7      150.25       84.34     30.48 o 
 -16   3   7      327.63      234.22     66.20 o 
 -15   3   7       64.14       55.61     31.21 o 
 -14   3   7       12.95       21.39     23.05 o 
 -13   3   7      430.69      410.29     88.43 o 
 -12   3   7     1566.09     1546.01     62.41 o 
 -11   3   7       54.10       51.40     24.15 o 
 -10   3   7      109.67      125.49     35.32 o 
  -9   3   7     1004.96     1027.01     53.55 o 
  -8   3   7     1093.64     1001.19     58.93 o 
  -7   3   7     1255.06     1218.15     94.69 o 
  -6   3   7        4.53       12.05     39.24 o 
  -5   3   7       84.26      109.96     59.73 o 
  -4   3   7       69.26       60.04     18.60 o 
  -3   3   7      177.20      168.44     40.12 o 
  -2   3   7        0.05        5.70      8.00 o 
  -1   3   7       64.31       68.11     18.92 o 
   0   3   7      147.90      143.27     12.81 o 
   1   3   7      686.26      747.14     31.38 o 
   2   3   7      180.18      186.83     30.26 o 
   3   3   7        3.81       11.27     17.72 o 
   4   3   7     1423.59     1342.22     33.88 o 
   5   3   7     1026.81      992.32     31.15 o 
   6   3   7        7.79        9.96      8.70 o 
   7   3   7       55.96       53.80     13.65 o 
   8   3   7     1986.06     1927.99     60.40 o 
   9   3   7     2081.40     2129.61     80.34 o 
  10   3   7     1390.73     1443.41     71.24 o 
  11   3   7      640.97      668.83     37.01 o 
  12   3   7      519.62      523.39     40.00 o 
 -16   4   7      114.58      114.13     38.03 o 
 -15   4   7       33.70       12.77     17.04 o 
 -14   4   7        7.85       29.24     15.87 o 
 -13   4   7       32.79       30.62     18.63 o 
 -12   4   7        9.38       12.43     15.40 o 
 -11   4   7      260.68      229.19     59.10 o 
 -10   4   7      109.55      120.54     50.79 o 
  -9   4   7      420.20      427.29     93.79 o 
  -8   4   7      621.13      603.44     33.60 o 
  -7   4   7       70.42       69.86     35.74 o 
  -6   4   7     1274.65     1230.47     70.56 o 
  -5   4   7     1314.58     1274.55     80.25 o 
  -4   4   7     3711.59     3650.47    125.31 o 
  -3   4   7     5148.15     5023.32    259.55 o 
  -2   4   7     7661.29     7536.91    323.09 o 
  -1   4   7     4378.31     4353.61    153.19 o 
   0   4   7     9330.64     9116.87    217.43 o 
   1   4   7     3308.36     3235.16     67.05 o 
   2   4   7     2566.93     2565.03     80.05 o 
   3   4   7     2450.19     2470.74     73.54 o 
   4   4   7     1151.29     1185.59     39.18 o 
   5   4   7       35.79       37.60     13.71 o 
   6   4   7     1648.24     1650.60     45.67 o 
   7   4   7      938.00      883.21     35.07 o 
   8   4   7      529.01      478.17     36.65 o 
   9   4   7      139.58      116.64     27.90 o 
  10   4   7       26.94       17.13     14.32 o 
  11   4   7      203.14      169.98     40.71 o 
  12   4   7      142.73      105.25     33.45 o 
 -15   5   7      229.85      152.82     47.25 o 
 -14   5   7       86.38       55.91     23.95 o 
 -13   5   7       11.55       21.89     23.84 o 
 -12   5   7       32.52       34.98     19.95 o 
 -11   5   7       16.78      -12.48     20.68 o 
 -10   5   7     1616.53     1655.58    141.16 o 
  -9   5   7      168.64      133.86     52.43 o 
  -8   5   7      317.56      251.98     39.00 o 
  -7   5   7      238.83      141.05     84.66 o 
  -6   5   7     2449.93     2424.90    175.53 o 
  -5   5   7     2933.07     3035.12    184.91 o 
  -4   5   7     2503.58     2402.81    117.47 o 
  -3   5   7      215.94      170.00     25.49 o 
  -2   5   7        0.50        8.07     12.38 o 
  -1   5   7        0.09        4.74     12.37 o 
   0   5   7      594.34      584.78     20.61 o 
   1   5   7     2457.19     2351.28     70.25 o 
   2   5   7       67.26       55.07     12.88 o 
   3   5   7      684.51      718.84     17.66 o 
   4   5   7      392.58      368.78     20.25 o 
   5   5   7      138.20      125.71     24.74 o 
   6   5   7       36.45       48.85     16.65 o 
   7   5   7       77.36       71.05     14.91 o 
   8   5   7       26.18       38.62      8.97 o 
   9   5   7       54.01       51.28     17.16 o 
  10   5   7      422.59      355.47    113.12 o 
  11   5   7      815.05      543.77    130.24 o 
 -14   6   7        7.42       -1.59     15.92 o 
 -13   6   7       71.39       38.48     40.58 o 
 -12   6   7       32.21       24.80     16.87 o 
 -11   6   7       24.53       28.78     22.38 o 
 -10   6   7       48.93       53.61     25.19 o 
  -9   6   7       98.68       84.32     39.64 o 
  -8   6   7       58.58       22.42     29.18 o 
  -7   6   7      245.87      236.26     73.68 o 
  -6   6   7      345.84      287.91     80.20 o 
  -5   6   7      540.65      476.55    150.82 o 
  -4   6   7      711.38      649.33    219.86 o 
  -3   6   7     2216.63     2135.96    109.04 o 
  -2   6   7     1867.43     1912.62     95.53 o 
  -1   6   7     3550.11     3611.91    111.60 o 
   0   6   7      408.90      471.30     28.11 o 
   1   6   7     5790.84     5794.61    213.09 o 
   2   6   7      909.08      875.03     40.97 o 
   3   6   7     1270.11     1224.77     38.26 o 
   4   6   7      979.56      986.34     52.29 o 
   5   6   7      281.24      240.64     55.59 o 
   6   6   7       43.58       43.51     22.71 o 
   7   6   7       65.20       54.87     24.03 o 
   8   6   7      434.33      378.36     98.07 o 
   9   6   7        4.59       11.44     11.92 o 
  10   6   7       33.36       29.94     28.52 o 
 -13   7   7      797.86      717.22     78.92 o 
 -12   7   7      994.22     1027.18    197.39 o 
 -11   7   7     4274.46     4259.63    173.89 o 
 -10   7   7     2056.99     2250.08    133.32 o 
  -9   7   7     1927.55     1911.77    172.31 o 
  -8   7   7     1252.93     1170.91     99.03 o 
  -7   7   7     2616.60     2472.87    128.82 o 
  -6   7   7      371.33      324.57    122.49 o 
  -5   7   7       24.58       24.86     46.55 o 
  -4   7   7      222.62      169.96     57.33 o 
  -3   7   7       24.36       19.74     52.48 o 
  -2   7   7        1.88       10.37     41.66 o 
  -1   7   7      377.84      346.97     96.53 o 
   0   7   7      263.88      216.65     52.51 o 
   1   7   7      256.87      218.40     43.72 o 
   2   7   7       85.92       53.31     28.16 o 
   3   7   7      188.18      161.76     46.95 o 
   4   7   7      919.24      883.92     51.51 o 
   5   7   7     1036.99     1081.78     66.22 o 
   6   7   7     1345.40     1340.97     62.61 o 
   7   7   7     2708.99     2886.40    131.18 o 
   8   7   7     1952.46     1894.79     76.67 o 
 -11   8   7       68.90       39.74     55.07 o 
 -10   8   7      717.35      533.40    241.01 o 
  -9   8   7       27.66       88.21     43.05 o 
  -8   8   7       22.30       30.89     76.35 o 
  -7   8   7       61.55       56.83     48.42 o 
  -6   8   7       30.82       35.16     41.53 o 
  -5   8   7      106.94      101.11     59.96 o 
  -4   8   7       53.34       45.04     34.50 o 
  -3   8   7       80.78       90.34     43.83 o 
  -2   8   7       40.35       46.80     27.74 o 
  -1   8   7       13.85       29.95     30.01 o 
   0   8   7       20.12        4.25     20.72 o 
   1   8   7       38.18       35.69     20.63 o 
   2   8   7      514.99      389.86    121.26 o 
   3   8   7       28.15       10.12     25.00 o 
   4   8   7       50.94       36.17     21.59 o 
   5   8   7      166.52      122.62     46.43 o 
   6   8   7       31.14       39.37     23.77 o 
   7   8   7        3.28       27.64     29.62 o 
  -8   9   7      703.96      661.39     74.88 o 
  -7   9   7      247.31      166.90     81.60 o 
  -6   9   7      580.25      470.57    158.53 o 
  -5   9   7       86.25       64.83     43.94 o 
  -4   9   7        4.36       11.79     34.27 o 
  -3   9   7       65.75       57.60     34.86 o 
  -2   9   7        7.69      -34.91     33.65 o 
  -1   9   7        0.26       28.30     25.77 o 
   0   9   7       37.14       46.24     25.49 o 
   1   9   7        3.70        6.59     31.71 o 
   2   9   7      161.50      101.27     42.00 o 
   3   9   7      711.01      705.99     48.80 o 
   4   9   7     1519.42     1431.92     65.91 o 
 -17   0   8       75.71       32.95     44.30 o 
 -16   0   8     2142.14     1876.15    183.96 o 
 -15   0   8      477.02      364.61    145.49 o 
 -14   0   8      369.17      351.53    129.42 o 
 -13   0   8      562.13      613.65     86.30 o 
 -12   0   8     1046.56     1067.81     53.00 o 
 -11   0   8     1667.63     1949.94    230.96 o 
 -10   0   8     1692.74     1791.31    130.32 o 
  -9   0   8     1492.19     1495.26    121.31 o 
  -8   0   8     3033.31     3018.37    210.50 o 
  -7   0   8     3225.74     3395.05    318.38 o 
  -6   0   8     1566.82     1640.50    105.89 o 
  -5   0   8     1944.28     2055.12    222.48 o 
  -4   0   8      636.66      917.89    325.74 o 
  -3   0   8     4349.84     4489.71    300.57 o 
  -2   0   8      823.23      753.00     73.02 o 
  -1   0   8      988.51      808.36     91.67 o 
   0   0   8     8452.03     8407.42    400.85 o 
   1   0   8    13560.19    14623.10    225.05 o 
   2   0   8     4068.00     4154.47    174.20 o 
   3   0   8       66.93       91.36     29.35 o 
   4   0   8       13.79       -5.59     18.95 o 
   5   0   8     2356.60     2329.00     77.58 o 
   6   0   8       54.76       46.92     24.28 o 
   7   0   8      393.80      305.07     75.11 o 
   8   0   8      349.60      297.75     45.71 o 
   9   0   8      338.65      392.39    119.36 o 
  10   0   8     1828.67     1854.25     77.41 o 
  11   0   8     4460.95     4814.59    177.10 o 
  12   0   8     2861.39     2816.89    118.87 o 
 -17   1   8        3.71       17.05     23.79 o 
 -16   1   8        2.39       17.24     19.98 o 
 -15   1   8      149.95      109.56     47.86 o 
 -14   1   8        8.30       21.80     19.42 o 
 -13   1   8      107.57       73.81     30.23 o 
 -12   1   8       85.63       73.68     30.27 o 
 -11   1   8       17.20       17.58     18.28 o 
 -10   1   8      111.56      128.02     88.80 o 
  -9   1   8      804.40      764.57     88.47 o 
  -8   1   8     1557.71     1694.13    125.55 o 
  -7   1   8      904.00      916.09    115.59 o 
  -6   1   8      658.43      640.46     60.09 o 
  -5   1   8      560.13      597.24    188.35 o 
  -4   1   8       16.05      -19.26     54.31 o 
  -3   1   8      311.51      331.77     93.87 o 
  -2   1   8      269.36      285.59     98.19 o 
  -1   1   8      153.26      160.77     50.77 o 
   0   1   8     1170.45     1239.74     75.91 o 
   1   1   8      575.57      590.96     33.82 o 
   2   1   8     3015.84     3049.82     88.75 o 
   3   1   8        6.55       12.67     16.87 o 
   4   1   8        6.96       13.90     14.50 o 
   5   1   8        9.10       -1.99     14.95 o 
   6   1   8      686.30      638.27     24.01 o 
   7   1   8        8.85       13.13      9.58 o 
   8   1   8      693.11      686.00     23.26 o 
   9   1   8      604.96      665.18     46.68 o 
  10   1   8      637.38      678.74     32.70 o 
  11   1   8      150.50      150.14     38.03 o 
 -16   2   8      165.68       94.75     24.71 o 
 -15   2   8        0.16      -17.12     30.85 o 
 -14   2   8       50.36       47.24     26.16 o 
 -13   2   8       10.43        2.60     21.53 o 
 -12   2   8       14.56       13.78     29.43 o 
 -11   2   8      375.11      296.13     69.04 o 
 -10   2   8      393.92      337.10    104.18 o 
  -9   2   8     1149.80     1120.04     62.83 o 
  -8   2   8      809.55      736.09    199.38 o 
  -7   2   8     1396.69     1257.85    176.08 o 
  -6   2   8      408.05      477.53    118.06 o 
  -5   2   8     2030.39     2084.83    102.96 o 
  -4   2   8     2959.58     2790.00    117.46 o 
  -3   2   8     2555.32     2759.77    150.84 o 
  -2   2   8     1673.03     1702.87     68.58 o 
  -1   2   8     1236.27     1234.73     61.43 o 
   0   2   8     1811.10     1961.40     92.74 o 
   1   2   8     1551.40     1512.27     37.73 o 
   2   2   8       74.80       89.47     21.82 o 
   3   2   8     1676.54     1720.16     49.43 o 
   4   2   8       42.86       28.12     17.10 o 
   5   2   8       39.11       43.57     14.54 o 
   6   2   8       24.76       17.96     10.49 o 
   7   2   8      263.14      207.72     33.85 o 
   8   2   8        5.14        8.05     12.29 o 
   9   2   8      109.26       90.87     22.50 o 
  10   2   8      588.60      473.57     42.76 o 
  11   2   8      942.92     1020.91     51.59 o 
 -16   3   8      278.79      228.03     66.21 o 
 -15   3   8      103.06       59.09     23.81 o 
 -14   3   8      706.97      754.60     60.28 o 
 -13   3   8      770.59      675.60     81.73 o 
 -12   3   8      608.13      580.72     37.48 o 
 -11   3   8      998.24     1057.00     61.90 o 
 -10   3   8     1979.29     1831.09    126.21 o 
  -9   3   8     3888.74     3850.07    205.40 o 
  -8   3   8      411.09      378.60    146.36 o 
  -7   3   8      153.00      163.93     77.68 o 
  -6   3   8      244.12      281.12    116.81 o 
  -5   3   8     1171.44     1024.12     84.33 o 
  -4   3   8       22.88        5.30     38.24 o 
  -3   3   8      864.03      930.77    133.54 o 
  -2   3   8     1602.55     1496.52     77.05 o 
  -1   3   8     1592.55     1628.30     80.53 o 
   0   3   8     1302.67     1172.99     75.17 o 
   1   3   8     4158.76     4468.68    124.23 o 
   2   3   8     1860.64     1887.24     54.44 o 
   3   3   8      374.36      413.94     31.62 o 
   4   3   8     3427.87     3573.12     91.50 o 
   5   3   8      940.58     1014.21     29.39 o 
   6   3   8     3009.51     2926.54     59.15 o 
   7   3   8     1800.99     1909.98     56.50 o 
   8   3   8     1125.10     1059.46     46.58 o 
   9   3   8     2235.41     2229.42     59.36 o 
  10   3   8     2282.65     2399.04     76.47 o 
  11   3   8     1693.89     1834.50     64.07 o 
 -15   4   8        0.03       13.52     19.20 o 
 -14   4   8       22.82       13.09     21.58 o 
 -13   4   8      526.76      511.07     46.16 o 
 -12   4   8      500.38      492.00     55.18 o 
 -11   4   8      295.55      261.28     47.96 o 
 -10   4   8       20.80       -0.70     28.76 o 
  -9   4   8        9.43       25.60     37.67 o 
  -8   4   8       80.57       76.22     40.80 o 
  -7   4   8      203.91      193.81     65.91 o 
  -6   4   8       10.13        7.32     61.31 o 
  -5   4   8      270.86      320.42    117.68 o 
  -4   4   8     2389.07     2407.31    127.93 o 
  -3   4   8      793.68      741.60    191.99 o 
  -2   4   8        1.65       13.15     23.58 o 
  -1   4   8     1794.83     1754.08     77.58 o 
   0   4   8       49.84       53.39     13.71 o 
   1   4   8      788.64      784.12     30.49 o 
   2   4   8        1.88        9.47     10.28 o 
   3   4   8      594.41      540.01     22.65 o 
   4   4   8       49.15       38.25     16.38 o 
   5   4   8       19.49       13.49      7.87 o 
   6   4   8      273.26      237.16     44.37 o 
   7   4   8      146.29      134.48     29.89 o 
   8   4   8      328.65      287.84     45.91 o 
   9   4   8     1059.17      984.13     31.24 o 
  10   4   8       29.13       23.46     19.02 o 
 -14   5   8     1009.14     1152.60     66.86 o 
 -13   5   8     1574.48     1664.93     74.65 o 
 -12   5   8     1647.45     1739.90     71.12 o 
 -11   5   8      932.33      913.71     59.03 o 
 -10   5   8      737.55      744.40     49.11 o 
  -9   5   8       11.21       19.57     38.63 o 
  -8   5   8      430.04      305.82     82.67 o 
  -7   5   8       55.95       51.92     57.19 o 
  -6   5   8       49.29       56.31     41.34 o 
  -5   5   8      223.78      182.57     70.90 o 
  -4   5   8       17.99       32.43     27.68 o 
  -3   5   8      439.94      337.96    135.76 o 
  -2   5   8      223.50      178.36     83.96 o 
  -1   5   8       24.87        5.26     23.64 o 
   0   5   8      444.99      431.57     69.41 o 
   1   5   8     1283.93     1289.10     44.06 o 
   2   5   8      431.19      457.74     25.66 o 
   3   5   8     4328.83     4154.15     87.78 o 
   4   5   8     2630.84     2725.27     81.44 o 
   5   5   8     3981.29     4098.35    111.00 o 
   6   5   8     3662.72     4041.89    209.66 o 
   7   5   8     2836.44     3002.42    124.65 o 
   8   5   8     2381.46     2223.10     90.52 o 
   9   5   8     1065.42     1072.50     65.29 o 
 -13   6   8      175.04      132.97     85.25 o 
 -12   6   8        7.34       36.55     30.54 o 
 -11   6   8       27.32       -8.23     41.14 o 
 -10   6   8      187.31      176.07     64.61 o 
  -9   6   8      960.85      802.22    200.63 o 
  -8   6   8      546.19      472.48    161.78 o 
  -7   6   8     1205.47     1278.79     96.01 o 
  -6   6   8     1148.04     1104.07     73.27 o 
  -5   6   8      839.88      815.82     88.73 o 
  -4   6   8      535.55      462.92    147.40 o 
  -3   6   8     3049.28     2879.49    120.99 o 
  -2   6   8     1726.62     1829.06    128.05 o 
  -1   6   8     2446.54     2444.17    110.43 o 
   0   6   8      384.20      357.70     96.63 o 
   1   6   8      124.65      131.89     36.62 o 
   2   6   8      848.03      800.49     43.37 o 
   3   6   8      799.28      730.40     46.03 o 
   4   6   8       40.48       38.84     27.30 o 
   5   6   8        1.93       17.94     19.63 o 
   6   6   8       81.97       53.80     22.82 o 
   7   6   8       20.00       -1.84     24.48 o 
   8   6   8      467.29      442.51    104.09 o 
 -11   7   8        2.58      -11.22     49.55 o 
 -10   7   8       29.95       -7.88     47.57 o 
  -9   7   8       16.96       24.18     35.70 o 
  -8   7   8       24.34        5.71     42.32 o 
  -7   7   8      106.59       56.06     50.83 o 
  -6   7   8       36.61       51.06     46.28 o 
  -5   7   8        2.24       38.78     38.01 o 
  -4   7   8        5.47       22.15     73.64 o 
  -3   7   8       44.54        9.50     45.36 o 
  -2   7   8        0.54       10.43     21.21 o 
  -1   7   8      177.00      155.84     39.18 o 
   0   7   8      249.78      234.29     58.28 o 
   1   7   8      362.15      316.28     77.54 o 
   2   7   8      408.81      363.33     89.39 o 
   3   7   8      756.72      910.75     49.68 o 
   4   7   8      445.79      376.20     69.41 o 
   5   7   8      283.56      290.36     79.64 o 
   6   7   8      523.79      394.57    114.54 o 
  -9   8   8      176.52      135.34     54.31 o 
  -8   8   8      215.73      286.54    115.61 o 
  -7   8   8     1209.73     1442.72    101.43 o 
  -6   8   8     4711.93     4852.48    214.74 o 
  -5   8   8     4019.29     4259.06    190.83 o 
  -4   8   8     2182.65     2253.11    121.49 o 
  -3   8   8      929.14      899.51     71.09 o 
  -2   8   8     3945.94     3828.34    125.12 o 
  -1   8   8     1145.22     1163.22     65.38 o 
   0   8   8      562.21      554.02    161.90 o 
   1   8   8       55.91       20.91     21.76 o 
   2   8   8      230.18      229.51     64.77 o 
   3   8   8      313.85      209.83     67.46 o 
   4   8   8       86.18       62.79     28.23 o 
  -3   9   8       38.74       26.91     34.80 o 
  -2   9   8       75.40       61.49     43.19 o 
 -15   1   9      661.28      685.37     50.78 o 
 -14   1   9      971.53      980.77     63.51 o 
 -13   1   9     1841.61     1624.56     88.80 o 
 -12   1   9     1816.55     1696.23    119.61 o 
 -11   1   9      303.01      318.41     98.50 o 
 -10   1   9       80.22       50.71     53.28 o 
  -9   1   9      257.66      161.83     70.35 o 
  -8   1   9       34.89       47.75     58.77 o 
  -7   1   9      129.67      159.75     53.58 o 
  -6   1   9     1234.58     1205.26     80.47 o 
  -5   1   9     1454.48     1318.60    143.10 o 
  -4   1   9      511.57      514.25    161.44 o 
  -3   1   9     1044.13     1036.51     75.61 o 
  -2   1   9     3220.90     3375.65    145.54 o 
  -1   1   9     1402.33     1424.73     64.97 o 
   0   1   9      199.34      182.17     56.85 o 
   1   1   9     1702.16     1746.00     60.31 o 
   2   1   9     1188.63     1226.73     63.68 o 
   3   1   9     4756.29     4808.21    120.45 o 
   4   1   9     1605.74     1712.76     52.62 o 
   5   1   9     3836.99     3966.78     99.06 o 
   6   1   9     2842.48     2764.37     93.20 o 
   7   1   9     1571.83     1707.08     61.57 o 
   8   1   9      831.24      838.24     40.69 o 
   9   1   9     1183.04     1178.29     66.85 o 
 -15   2   9      488.05      513.82     61.88 o 
 -14   2   9      561.00      429.88    139.86 o 
 -13   2   9      190.64      163.42     60.00 o 
 -12   2   9      601.85      557.73    241.60 o 
 -11   2   9     1160.35     1186.62    161.06 o 
 -10   2   9      409.89      380.53    112.61 o 
  -9   2   9      171.13      173.56     82.14 o 
  -8   2   9      502.74      542.20    150.29 o 
  -7   2   9      219.20      169.95     60.88 o 
  -6   2   9     1110.44     1066.64    104.80 o 
  -5   2   9      397.60      375.06    129.68 o 
  -4   2   9     1003.12      942.38     61.75 o 
  -3   2   9     2871.20     2614.74    138.22 o 
  -2   2   9     2684.32     2742.14    117.06 o 
  -1   2   9      441.04      418.59     99.09 o 
   0   2   9     2549.88     2543.61    105.41 o 
   1   2   9     1359.18     1369.22     45.17 o 
   2   2   9      467.09      425.94     35.36 o 
   3   2   9      952.17      860.67     40.07 o 
   4   2   9     1102.53     1062.50     32.54 o 
   5   2   9      821.73      870.18     41.39 o 
   6   2   9      562.47      605.83     24.13 o 
   7   2   9      846.45      865.72     31.15 o 
   8   2   9      891.42      920.86     36.42 o 
   9   2   9      211.38      163.40     33.87 o 
 -14   3   9        1.82        9.57     18.96 o 
 -13   3   9       77.65       40.51     27.84 o 
 -12   3   9      347.51      273.26     37.92 o 
 -11   3   9       22.83       30.93     52.10 o 
 -10   3   9       14.97       20.84     62.02 o 
  -9   3   9       47.99       67.47     41.84 o 
  -8   3   9      934.43      684.60    215.77 o 
  -7   3   9       38.75       41.78     45.79 o 
  -6   3   9        0.62       32.97     32.13 o 
  -5   3   9        9.27       12.44     41.65 o 
  -4   3   9      754.75      723.82    168.23 o 
  -3   3   9       17.03       18.78     36.48 o 
  -2   3   9      617.54      699.01     72.16 o 
  -1   3   9     1287.17     1274.35     60.44 o 
   0   3   9     4429.53     4319.60    120.65 o 
   1   3   9       58.77       40.06     18.17 o 
   2   3   9      698.15      790.64     27.72 o 
   3   3   9      153.91      149.11     28.35 o 
   4   3   9      279.91      271.26     44.26 o 
   5   3   9      115.68      103.49     24.85 o 
   6   3   9      426.03      423.35     34.04 o 
   7   3   9      205.35      175.66     41.33 o 
   8   3   9        2.76        8.15     13.35 o 
   9   3   9        8.78        8.31     14.50 o 
 -14   4   9      171.62      189.33     78.01 o 
 -13   4   9      629.47      486.92    123.71 o 
 -12   4   9      828.70      785.00     47.37 o 
 -11   4   9      348.85      317.75    129.54 o 
 -10   4   9      883.51     1036.60    173.54 o 
  -9   4   9      482.80      538.94    173.71 o 
  -8   4   9     1500.69     1522.39     92.42 o 
  -7   4   9     3163.08     2778.62    109.98 o 
  -6   4   9     4729.80     4637.78    161.18 o 
  -5   4   9     2327.38     2177.31    174.51 o 
  -4   4   9     4303.55     4505.85    153.25 o 
  -3   4   9     1448.05     1585.77    104.76 o 
  -2   4   9     1074.19     1003.79     89.68 o 
  -1   4   9      519.17      531.25     92.33 o 
   0   4   9       96.33       68.93     18.20 o 
   1   4   9      395.50      395.78     30.96 o 
   2   4   9      235.61      233.51     51.22 o 
   3   4   9       29.83       32.83     19.86 o 
   4   4   9        5.52       27.57     17.95 o 
   5   4   9       19.17       25.87     12.66 o 
   6   4   9      114.58       80.30     27.09 o 
   7   4   9      545.07      569.73     47.65 o 
   8   4   9      603.20      586.03     37.03 o 
 -13   5   9      504.55      322.28    131.10 o 
 -12   5   9        1.59      -12.22     49.79 o 
 -11   5   9      129.52       84.85     38.56 o 
 -10   5   9      200.96      175.09    100.71 o 
  -9   5   9       26.72       18.93     39.67 o 
  -8   5   9        3.80       50.88     40.61 o 
  -7   5   9        0.21      -30.70     67.02 o 
  -6   5   9      120.68       76.49     37.47 o 
  -5   5   9       49.87       -5.06     59.16 o 
  -4   5   9     1518.92     1541.85    117.94 o 
  -3   5   9     4257.12     3984.25    184.31 o 
  -2   5   9       79.55       99.98     46.24 o 
  -1   5   9       14.01        7.32     17.12 o 
   0   5   9       80.86       73.79     20.39 o 
   1   5   9       43.59       47.83     24.11 o 
   2   5   9       10.02        5.32     12.54 o 
   3   5   9       37.48       58.14     26.10 o 
   4   5   9      577.56      632.66    162.98 o 
   5   5   9      688.52      595.32    151.80 o 
   6   5   9      376.09      428.78    109.95 o 
   7   5   9      327.10      201.39     84.76 o 
 -11   6   9      800.35      748.95    263.38 o 
 -10   6   9     2313.24     2353.30    140.60 o 
  -9   6   9     2702.58     2742.20    140.70 o 
  -8   6   9     1346.49     1463.68    102.57 o 
  -7   6   9      870.32      799.60     83.42 o 
  -6   6   9      412.27      453.48    113.45 o 
  -5   6   9      881.07      879.66     76.84 o 
  -4   6   9      127.04       65.98     42.47 o 
  -3   6   9      745.17      638.11    222.09 o 
  -2   6   9       23.37       36.09     27.36 o 
  -1   6   9       45.62       22.46     26.76 o 
   0   6   9      258.68      255.18     68.47 o 
   1   6   9      359.23      318.18     84.34 o 
   2   6   9       47.71       59.07     20.59 o 
   3   6   9       90.74       85.18     32.74 o 
   4   6   9       31.40       25.14     27.43 o 
   5   6   9       23.37       22.34     26.06 o 
  -9   7   9       16.44       -7.92     65.18 o 
  -8   7   9      207.92      126.09     62.76 o 
  -7   7   9        2.25       62.07     52.27 o 
  -6   7   9      136.30      118.65     68.58 o 
  -5   7   9      210.18      192.52     82.94 o 
  -4   7   9       29.80       26.38     38.12 o 
  -3   7   9       20.15       11.46     64.74 o 
  -2   7   9      242.22      171.15     53.74 o 
  -1   7   9      425.79      447.36     89.07 o 
   0   7   9     2947.52     2802.61    123.52 o 
   1   7   9     3937.14     4145.46    145.29 o 
   2   7   9     2701.86     2803.31    130.69 o 
   3   7   9     2786.06     2894.09     99.63 o 
  -3   8   9        1.40        8.76     37.68 o 
 -13   0  10       29.18       32.68     45.46 o 
 -12   0  10       90.00       87.94     92.86 o 
 -11   0  10     1218.96     1216.57    117.29 o 
 -10   0  10     2709.43     2914.57    357.53 o 
  -9   0  10     1988.82     2146.79    197.61 o 
  -8   0  10      261.37      192.49     84.01 o 
  -7   0  10     2143.07     2209.42    165.28 o 
  -6   0  10     2274.28     2302.23    138.13 o 
  -5   0  10     1764.71     1509.58    110.27 o 
  -4   0  10     2522.88     2729.14    168.02 o 
  -3   0  10     3243.84     2932.33    157.82 o 
  -2   0  10      567.68      468.34    216.71 o 
  -1   0  10      681.44      618.81    240.84 o 
   0   0  10     1563.41     1541.89     82.76 o 
   1   0  10       54.04       45.93     40.01 o 
   2   0  10     1839.95     1837.09     85.59 o 
   3   0  10     1974.36     2010.08    109.97 o 
   4   0  10      760.46      755.67     92.73 o 
   5   0  10       26.11       25.97     21.09 o 
   6   0  10      169.44      182.58     49.57 o 
   7   0  10     1773.23     1774.88    108.18 o 
 -13   1  10       31.50       39.53     44.12 o 
 -12   1  10       20.46       46.80     43.01 o 
 -11   1  10       97.99       29.63     57.21 o 
 -10   1  10       38.39       39.68     52.29 o 
  -9   1  10     1028.40      970.37     85.96 o 
  -8   1  10       87.40       97.49     39.92 o 
  -7   1  10      359.22      444.04    146.68 o 
  -6   1  10      136.87      136.43     56.21 o 
  -5   1  10        8.60      191.86    163.89 o 
  -4   1  10       11.62      -29.03     53.17 o 
  -3   1  10      106.07      127.66     48.28 o 
  -2   1  10     1617.14     1536.59    115.52 o 
  -1   1  10      417.40      323.37    110.82 o 
   0   1  10      304.66      228.59     52.25 o 
   1   1  10       49.32       45.96     15.13 o 
   2   1  10      646.13      675.88     32.11 o 
   3   1  10      123.55      130.19     24.19 o 
   4   1  10     1176.59     1203.31     40.65 o 
   5   1  10      804.23      879.54     33.34 o 
   6   1  10      568.52      602.97     34.84 o 
   7   1  10       35.97       33.57     16.93 o 
 -13   2  10      482.94      362.65    177.13 o 
 -12   2  10      337.18      309.68    144.57 o 
 -11   2  10     1068.32      788.81    291.45 o 
 -10   2  10      647.52      568.78    243.70 o 
  -9   2  10      735.01      578.76    188.24 o 
  -8   2  10      579.57      489.85    134.65 o 
  -7   2  10     1011.07      946.57     66.58 o 
  -6   2  10     1551.29     1534.84     95.45 o 
  -5   2  10      374.38      300.71     88.52 o 
  -4   2  10        7.54       23.24     22.52 o 
  -3   2  10       11.30        2.61     47.86 o 
  -2   2  10      112.45       62.31     41.79 o 
  -1   2  10     1210.58     1177.96     88.36 o 
   0   2  10        1.16        4.15     25.05 o 
   1   2  10       59.00       53.66     24.89 o 
   2   2  10        5.88       13.41     16.89 o 
   3   2  10      623.73      605.68     43.37 o 
   4   2  10      329.87      312.74     58.88 o 
   5   2  10      322.08      267.46     59.88 o 
   6   2  10      473.18      337.64     79.76 o 
   7   2  10     1306.05     1342.17     46.11 o 
 -12   3  10        4.71       29.24     35.47 o 
 -11   3  10       34.90       68.84     46.97 o 
 -10   3  10      165.77      171.59     83.69 o 
  -9   3  10       66.30       76.06     48.47 o 
  -8   3  10      826.91      793.11    166.71 o 
  -7   3  10      821.83      768.46    265.89 o 
  -6   3  10      483.31      524.80    153.30 o 
  -5   3  10      717.60      749.33    179.60 o 
  -4   3  10      656.31      721.32    248.45 o 
  -3   3  10     2298.31     2153.62    155.73 o 
  -2   3  10      890.59      923.20     66.00 o 
  -1   3  10      249.59      230.17     70.04 o 
   0   3  10     2792.80     2822.39    105.80 o 
   1   3  10     1290.85     1343.19     58.55 o 
   2   3  10     3517.69     3676.27    142.89 o 
   3   3  10     2754.95     2769.85     70.64 o 
   4   3  10     1627.52     1623.81     53.85 o 
   5   3  10     1639.41     1686.62     56.19 o 
   6   3  10     1014.63     1111.38     43.99 o 
 -11   4  10       23.18       26.38     38.54 o 
 -10   4  10      136.86      160.77     84.88 o 
  -9   4  10       70.15       69.75     48.61 o 
  -8   4  10      369.08      363.13    128.11 o 
  -7   4  10      410.99      306.42    146.49 o 
  -6   4  10        2.82       57.48     43.45 o 
  -5   4  10        9.91       28.09     31.15 o 
  -4   4  10        2.44       17.10     38.21 o 
  -3   4  10     1409.61     1301.89    187.31 o 
  -2   4  10       10.22       12.15     41.14 o 
  -1   4  10        4.17       23.21     12.39 o 
   0   4  10     1559.55     1557.18     56.39 o 
   1   4  10      821.37      775.20     38.78 o 
   2   4  10       42.75       51.11     21.62 o 
   3   4  10      114.25       77.28     22.82 o 
   4   4  10       65.37       49.47     21.32 o 
   5   4  10        0.54        2.55     16.55 o 
 -10   5  10       52.44       31.86     46.29 o 
  -9   5  10        0.91       29.45     47.77 o 
  -8   5  10        4.21      -10.97     42.77 o 
  -7   5  10        6.20       48.32     46.86 o 
  -6   5  10     1371.30     1301.41     87.49 o 
  -5   5  10      814.34      773.69    132.95 o 
  -4   5  10     1480.22     1685.55    121.15 o 
  -3   5  10     1682.62     1688.27    178.26 o 
  -2   5  10     1041.22     1077.46     71.51 o 
  -1   5  10     4406.22     4379.43    138.20 o 
   0   5  10     2202.12     2349.16    134.57 o 
   1   5  10     1816.72     1917.88     93.87 o 
   2   5  10      895.68      919.90     51.34 o 
   3   5  10      643.52      678.29     51.57 o 
  -7   6  10      967.84      785.44     79.53 o 
  -6   6  10       25.16       22.73     61.48 o 
  -5   6  10      216.58      152.94     50.62 o 
  -4   6  10      118.78       88.41     54.12 o 
  -3   6  10       19.97       -7.83     42.78 o 
  -2   6  10       46.93       51.40     27.15 o 
  -1   6  10       38.66       38.81     30.98 o 
   0   6  10        7.18        9.61     21.48 o 
   1   6  10        2.24       15.82     25.92 o 
 -11   1  11      256.78      180.59     78.08 o 
 -10   1  11      229.69      199.24     67.45 o 
  -9   1  11      227.70      189.94     97.85 o 
  -8   1  11      265.99      240.67    105.34 o 
  -7   1  11      402.18      381.15    117.62 o 
  -6   1  11     1390.11     1417.80    155.56 o 
  -5   1  11      899.37     1052.14    115.07 o 
  -4   1  11      247.96      173.16     73.05 o 
  -3   1  11     1577.90     1671.79    122.46 o 
  -2   1  11     1670.64     1667.40    116.61 o 
  -1   1  11     4505.29     4625.01     84.28 o 
   0   1  11     1192.83     1233.64     53.08 o 
   1   1  11     1579.61     1638.18     54.06 o 
   2   1  11     1797.83     1911.33     59.64 o 
   3   1  11     1565.26     1715.59     52.94 o 
   4   1  11      209.00      181.38     39.17 o 
 -10   2  11     1281.20     1413.14    140.71 o 
  -9   2  11      451.57      454.53    182.34 o 
  -8   2  11      255.90      252.66     96.66 o 
  -7   2  11      638.63      515.56    221.68 o 
  -6   2  11      222.20      204.97    104.27 o 
  -5   2  11      482.16      388.92    134.36 o 
  -4   2  11       46.31       49.57     41.93 o 
  -3   2  11       22.30       46.28     45.31 o 
  -2   2  11        1.25       32.60     34.15 o 
  -1   2  11      654.89      669.36     35.26 o 
   0   2  11      472.85      399.48     88.68 o 
   1   2  11      148.06      113.78     37.65 o 
   2   2  11       75.86       77.90     17.63 o 
   3   2  11      285.43      259.37     55.79 o 
  -9   3  11      311.91      210.30    104.44 o 
  -8   3  11      278.22      173.45    109.57 o 
  -7   3  11      902.37     1012.66     90.32 o 
  -6   3  11      357.98      365.87    149.60 o 
  -5   3  11      195.59      195.03    105.72 o 
  -4   3  11     1711.10     1813.81    108.20 o 
  -3   3  11      103.68      124.53     58.37 o 
  -2   3  11      672.65      635.70    138.75 o 
  -1   3  11       28.38       20.86     23.51 o 
   0   3  11       60.56       53.04     24.23 o 
   1   3  11      462.30      407.40     41.92 o 
   2   3  11        2.57       -1.41     20.14 o 
  -7   4  11      271.30      201.90     73.13 o 
  -6   4  11      248.60      224.49     79.88 o 
  -5   4  11      101.25       65.27     57.53 o 
  -4   4  11        0.38       21.41     23.32 o 
  -3   4  11      437.21      294.29    137.14 o 
  -2   4  11        2.08       13.95     18.67 o 
  -1   4  11       94.01       69.94     27.78 o 
   0   4  11      454.23      424.59     80.92 o 
                                                 
